# Supplementary material for: Generation and characterization of thiol-deficient Mycobacterium tuberculosis mutants
Source: Sci Data. 2018 Sep 25;5:180184. doi: 10.1038/sdata.2018.184 (PMC6154287; doi:10.1038/sdata.2018.184)
Supplement: Supplementary file 1 [file sdata2018184-isa1.zip]

Archive with 11 entries (11 files):
- i_Investigation.txt
- s_study_Sao_Emani.txt
- a_metabolomics_Sao_Emani.txt
- a_FACS_Sao_Emani.txt
- a_microscopy_Sao_Emani.txt
- a_growth_curve_Sao_Emani.txt
- a_ROS_Sao_Emani.txt
- a_enzyme_activity_Sao_Emani.txt
- a_susceptibility_Sao_Emani.txt
- a_aggregation_Sao_Emani.txt
- a_biofilm_Sao_Emani.txt
