# Supplementary material for: Generation and characterization of thiol-deficient Mycobacterium tuberculosis mutants
Source: Sci Data. 2018 Sep 25;5:180184. doi: 10.1038/sdata.2018.184 (PMC6154287; doi:10.1038/sdata.2018.184)
Supplement: Supplementary file 1 [file sdata2018184-isa1.zip › i_Investigation.txt]

# Investigation File generated for Scientific Data with Investigation File Authoring Tool version 0.1.0 on 08/08/2018 - This metadata file is CC0
ONTOLOGY SOURCE REFERENCE
Term Source Name	NCBITAXON	OBI	NCIT	SO	EFO	XCO	GO	ENVO	BAO	ERO	CHMO
Term Source File	http://data.bioontology.org/ontologies/NCBITAXON	http://data.bioontology.org/ontologies/OBI	http://data.bioontology.org/ontologies/NCIT	http://data.bioontology.org/ontologies/SO	http://data.bioontology.org/ontologies/EFO	http://data.bioontology.org/ontologies/XCO	http://data.bioontology.org/ontologies/GO	http://data.bioontology.org/ontologies/ENVO	http://data.bioontology.org/ontologies/BAO	http://data.bioontology.org/ontologies/ERO	http://data.bioontology.org/ontologies/CHMO
Term Source Version	2016AB	2014-08-18	17.06d	unknown	2.98	4.18	releases/2014-08-30		2.0	2013-08-02	releases/2014-11-20
Term Source Description	National Center for Biotechnology Information (NCBI) Organismal Classification	Ontology for Biomedical Investigations	National Cancer Institute Thesaurus	Sequence Types and Features Ontology	Experimental Factor Ontology	Experimental Conditions Ontology	Gene Ontology	Environment Ontology	BioAssay Ontology	Eagle-I Research Resource Ontology	Chemical Methods Ontology
INVESTIGATION
Investigation Identifier
Investigation Title
Investigation Description
Investigation Submission Date
Investigation Public Release Date
INVESTIGATION PUBLICATIONS
Investigation PubMed ID
Investigation Publication DOI
Investigation Publication Author List
Investigation Publication Title
Investigation Publication Status
Investigation Publication Status Term Accession Number
Investigation Publication Status Term Source REF
INVESTIGATION CONTACTS
Investigation Person Last Name
Investigation Person Mid Initials
Investigation Person First Name
Investigation Person Address
Investigation Person Phone
Investigation Person Fax
Investigation Person Email
Investigation Person Affiliation
Investigation Person Roles
Investigation Person Roles Term Accession Number
Investigation Person Roles Term Source REF
STUDY
Study Identifier	10.1038/sdata.2018.184
Study Title	Generation and characterization of thiol-deficient Mycobacterium tuberculosis mutants
Study Submission Date	17/04/2018
Study Public Release Date	25/09/2018
Study Description	http://www.nature.com/articles/sdata2018184#abstract
Study File Name	s_study_Sao_Emani.txt
Comment[Subject Keywords]	////;//;//;//;//
Comment[Manuscript Licence]	CC BY-4.0
Comment[Experimental Metadata Licence]	CC0
Comment[Supplementary Information File Name]		Supplementary Information
Comment[Supplementary Information File Type]	x-zip-compressed	vnd.openxmlformats-officedocument.wordprocessingml.document
Comment[Supplementary Information File URL]	http://www.nature.com/articles/sdata2018184#supplementary-information	http://www.nature.com/articles/sdata2018184#supplementary-information
Comment[Data Repository]	figshare;MetaboLights;FlowRepository
Comment[Data Record Accession]	doi:10.6084/m9.figshare.c.4064654;MTBLS661;FR-FCM-ZYGW
Comment[Data Record URI]	https://doi.org/10.6084/m9.figshare.c.4064654;https://identifiers.org/metabolights:MTBLS661;https://flowrepository.org/id/FR-FCM-ZYGW
STUDY DESIGN DESCRIPTORS
Study Design Type	parallel group design	genetic modification design	replicate design
Study Design Type Term Accession Number	OBI:0500006	OBI:0001460	OBI:0500018
Study Design Type Term Source REF	OBI	OBI	OBI
STUDY PUBLICATIONS
Study PubMed ID	""	""	""
Study Publication DOI	doi:10.1128/AAC.02572-12	doi:10.1016/j.bbrc.2017.10.163	doi:10.1128/AAC.02236-17
Study Publication Author List	""	""	""
Study Publication Title	""	""	""
Study Publication Status	published	published	published
Study Publication Status Term Accession Number			
Study Publication Status Term Source REF			
STUDY FACTORS
Study Factor Name	species	genotype	strain	replicate	treatment
Study Factor Type	Species	genotype	Organism Strain	replicate	experimental condition
Study Factor Type Term Accession Number	NCIT:C45293	SO:0001027	NCIT:C14419	http://www.ebi.ac.uk/efo/EFO_0000683	XCO:0000000
Study Factor Type Term Source REF	NCIT	SO	NCIT	EFO	XCO
STUDY ASSAYS
Study Assay Measurement Type	metabolite profiling	Impaired Cell Membrane Integrity	regulation of membrane lipid distribution	population growth phenotype	oxidative stress assay	enzyme activity assay	cellular response to nitrosative stress	aggregation of unicellular organisms	biofilm formation
Study Assay Measurement Type Term Accession Number	OBI:0000366	NCIT:C40793	GO:0097035	OMP:0007167	BAO:0002168	BAO:0002994	GO:0071500	GO:0098630	GO:0042710
Study Assay Measurement Type Term Source REF	OBI	NCIT	GO	ENVO	BAO	BAO	GO	GO	BAO
Study Assay Technology Type	liquid chromatography-tandem mass spectrometry	flow cytometry assay	scanning electron microscopy	spectrophotometer	microplate reader	multimode microplate reader	microplate reader	photography	photography
Study Assay Technology Type Term Accession Number	CHMO:0000701	OBI:0000916	ERO:0000330	OBI:0400115	OBI:0001058	OBI:0001090	OBI:0001058	ERO:0001250	ERO:0001250
Study Assay Technology Type Term Source REF	OBI	OBI	ERO	OBI	OBI	OBI	OBI	ERO	ERO
Study Assay Technology Platform	""	""	""	""	""	""	""	""	""
Study Assay File Name	a_metabolomics_Sao_Emani.txt	a_FACS_Sao_Emani.txt	a_microscopy_Sao_Emani.txt	a_growth_curve_Sao_Emani.txt	a_ROS_Sao_Emani.txt	a_enzyme_activity_Sao_Emani.txt	a_susceptibility_Sao_Emani.txt	a_aggregation_Sao_Emani.txt	a_biofilm_Sao_Emani.txt
STUDY PROTOCOLS
Study Protocol Name	Design of the deletion constructs	Sample preparation for the metabolomics analysis of the mutants	Liquid chromatography tandem mass spectrometry for metabolomics analysis	Analysis of metabolomics raw data	Flow cytometry analysis of mycobacterial membrane integrity	Scanning electron microscopy	Growth curves generation	Measurement of the levels of oxidative stress	Investigation of the activity of EgtD and HNMT	Susceptibility tests	Aggregation phenotype during the stationary phase	Investigation of biofilm formation by Mycobacterium tuberculosis
Study Protocol Type	protocol	sample preparation for assay	liquid chromatography-tandem mass spectrometry	data transformation	flow cytometry	scanning electron microscopy	spectrophotometer	microplate reader	microplate reader	microplate reader	photography	photography
Study Protocol Type Term Accession Number	OBI:0000272	OBI:0000073	CHMO:0000701	OBI:0200000	CHMO:0000061	BAO:0000454	OBI:0400115	OBI:0001058	OBI:0001058	OBI:0001058	ERO:0001250	ERO:0001250
Study Protocol Type Term Source REF	OBI	OBI	OBI	OBI	CHMO	BAO	OBI	OBI	OBI	OBI	ERO	ERO
Study Protocol Description												
Study Protocol URI	""	""	""	""	""	""	""	""	""	""	""	""
Study Protocol Version												
Study Protocol Parameters Name	""	""	instrument	""	""	instrument; manufacturer	instrument; manufacturer	instrument; manufacturer	instrument; manufacturer	instrument; manufacturer	""	""
Study Protocol Parameters Name Term Accession Number	""	""	""	""	""	""	""	""	""	""	""	""
Study Protocol Parameters Name Term Source REF	""	""	""	""	""	""	""	""	""	""	""	""
Study Protocol Components Name	""	""	""	""	""	""	""	""	""	""	""	""
Study Protocol Components Type	""	""	""	""	""	""	""	""	""	""	""	""
Study Protocol Components Type Term Accession Number	""	""	""	""	""	""	""	""	""	""	""	""
Study Protocol Components Type Term Source REF	""	""	""	""	""	""	""	""	""	""	""	""
STUDY CONTACTS
Study Person Last Name	Sao Emani	Williams	Van Helden	Taylor	Carolis	Wiid	Baker
Study Person First Name	C.	M. J.	P. D.	M. J. C.	C.	I. J.	B.
Study Person Mid Initials							
Study Person Email	karallia@sun.ac.za	""	""	""	""	""	brubaker@sun.ac.za
Study Person Phone							
Study Person Fax							
Study Person Address							
Study Person Affiliation	NRF/DST Centre of Excellence for Biomedical Tuberculosis Research; South African Medical Research Council Centre for Tuberculosis Research; Division of Molecular Biology and Human Genetics, Faculty of Medicine and Health Sciences, Stellenbosch University, Tygerberg 8000, Cape Town, South Africa	NRF/DST Centre of Excellence for Biomedical Tuberculosis Research; South African Medical Research Council Centre for Tuberculosis Research; Division of Molecular Biology and Human Genetics, Faculty of Medicine and Health Sciences, Stellenbosch University, Tygerberg 8000, Cape Town, South Africa	NRF/DST Centre of Excellence for Biomedical Tuberculosis Research; South African Medical Research Council Centre for Tuberculosis Research; Division of Molecular Biology and Human Genetics, Faculty of Medicine and Health Sciences, Stellenbosch University, Tygerberg 8000, Cape Town, South Africa	Central Analytical Facilities, Mass Spectrometry Unit, Stellenbosch University, Stellenbosch 7600, Cape Town, South Africa	Barcelona Biomedical Research Park, Centre for Genomic Regulation, Biomolecular Screening & Protein Technologies Unit, 88 Dr.aiguider, 08003 Barcelona, Spain	NRF/DST Centre of Excellence for Biomedical Tuberculosis Research; South African Medical Research Council Centre for Tuberculosis Research; Division of Molecular Biology and Human Genetics, Faculty of Medicine and Health Sciences, Stellenbosch University, Tygerberg 8000, Cape Town, South Africa	NRF/DST Centre of Excellence for Biomedical Tuberculosis Research; South African Medical Research Council Centre for Tuberculosis Research; Division of Molecular Biology and Human Genetics, Faculty of Medicine and Health Sciences, Stellenbosch University, Tygerberg 8000, Cape Town, South Africa
Study Person Roles							
Study Person Roles Term Accession Number							
Study Person Roles Term Source REF							
Comment[Study Person ORCID]							
Comment[Funder]							
Comment[FundRef ID]							
Comment[Funder Term Source REF]							
Comment[Grant Identifier]							
