# Supplementary material for: Generation and characterization of thiol-deficient Mycobacterium tuberculosis mutants
Source: Sci Data. 2018 Sep 25;5:180184. doi: 10.1038/sdata.2018.184 (PMC6154287; doi:10.1038/sdata.2018.184)
Supplement: Supplementary file 1 [file sdata2018184-isa1.zip › s_study_Sao_Emani.txt]

Source Name	Characteristics[organism]	Term Source REF	Term Accession Number	Protocol REF	Sample Name	Factor Value[species]	Factor Value[genotype]	Factor Value[strain]	Factor Value[replicate]	Factor Value[treatment]
Mycobacterium mutants from laboratory stocks, Division of Molecular Biology, Stellenbosch University	Mycobacterium tuberculosis	NCBITAXON	NCBITaxon:1773	Design of the deletion constructs	Mycobacterium tuberculosis_wild type_CDC1551	Mycobacterium tuberculosis	wild type	CDC1551	replicate number	treatment type
Mycobacterium mutants from laboratory stocks, Division of Molecular Biology, Stellenbosch University	Mycobacterium bovis	NCBITAXON	NCBITaxon:1765	Design of the deletion constructs	Mycobacterium bovis_wild type_BCG	Mycobacterium bovis	wild type	BCG	replicate number	treatment type
Mycobacterium mutants from laboratory stocks, Division of Molecular Biology, Stellenbosch University	Mycobacterium tuberculosis	NCBITAXON	NCBITaxon:1773	Design of the deletion constructs	Mycobacterium tuberculosis_wild type_H37Rv	Mycobacterium tuberculosis	wild type	H37Rv	replicate number	treatment type
Mycobacterium mutants from laboratory stocks, Division of Molecular Biology, Stellenbosch University	Mycobacterium tuberculosis	NCBITAXON	NCBITaxon:1773	Design of the deletion constructs	Mycobacterium tuberculosis_delta_egtA_CDC1551	Mycobacterium tuberculosis	delta_egtA	CDC1551	replicate number	treatment type
Mycobacterium mutants from laboratory stocks, Division of Molecular Biology, Stellenbosch University	Mycobacterium tuberculosis	NCBITAXON	NCBITaxon:1773	Design of the deletion constructs	Mycobacterium tuberculosis_delta_egtB_CDC1551	Mycobacterium tuberculosis	delta_egtB	CDC1551	replicate number	treatment type
Mycobacterium mutants from laboratory stocks, Division of Molecular Biology, Stellenbosch University	Mycobacterium tuberculosis	NCBITAXON	NCBITaxon:1773	Design of the deletion constructs	Mycobacterium tuberculosis_delta_egtB_H37Rv	Mycobacterium tuberculosis	delta_egtB	H37Rv	replicate number	treatment type
Mycobacterium mutants from laboratory stocks, Division of Molecular Biology, Stellenbosch University	Mycobacterium tuberculosis	NCBITAXON	NCBITaxon:1773	Design of the deletion constructs	Mycobacterium tuberculosis_delta_egtC_CDC1551	Mycobacterium tuberculosis	delta_egtC	CDC1551	replicate number	treatment type
Mycobacterium mutants from laboratory stocks, Division of Molecular Biology, Stellenbosch University	Mycobacterium tuberculosis	NCBITAXON	NCBITaxon:1773	Design of the deletion constructs	Mycobacterium tuberculosis_delta_egtD_CDC1551	Mycobacterium tuberculosis	delta_egtD	CDC1551	replicate number	treatment type
Mycobacterium mutants from laboratory stocks, Division of Molecular Biology, Stellenbosch University	Mycobacterium tuberculosis	NCBITAXON	NCBITaxon:1773	Design of the deletion constructs	Mycobacterium tuberculosis_delta_egtE_CDC1551	Mycobacterium tuberculosis	delta_egtE	CDC1551	replicate number	treatment type
Mycobacterium mutants from laboratory stocks, Division of Molecular Biology, Stellenbosch University	Mycobacterium tuberculosis	NCBITAXON	NCBITaxon:1773	Design of the deletion constructs	Mycobacterium tuberculosis_delta_egtE_H37Rv	Mycobacterium tuberculosis	delta_egtE	H37Rv	replicate number	treatment type
Mycobacterium mutants from laboratory stocks, Division of Molecular Biology, Stellenbosch University	Mycobacterium tuberculosis	NCBITAXON	NCBITaxon:1773	Design of the deletion constructs	Mycobacterium tuberculosis_delta_mshA_CDC1551	Mycobacterium tuberculosis	delta_mshA	CDC1551	replicate number	treatment type
Mycobacterium mutants from laboratory stocks, Division of Molecular Biology, Stellenbosch University	Mycobacterium tuberculosis	NCBITAXON	NCBITaxon:1773	Design of the deletion constructs	Mycobacterium tuberculosis_delta_egtAc_CDC1551	Mycobacterium tuberculosis	delta_egtAc	CDC1551	replicate number	treatment type
Mycobacterium mutants from laboratory stocks, Division of Molecular Biology, Stellenbosch University	Mycobacterium tuberculosis	NCBITAXON	NCBITaxon:1773	Design of the deletion constructs	Mycobacterium tuberculosis_delta_egtBc_CDC1551	Mycobacterium tuberculosis	delta_egtBc	CDC1551	replicate number	treatment type
Mycobacterium mutants from laboratory stocks, Division of Molecular Biology, Stellenbosch University	Mycobacterium tuberculosis	NCBITAXON	NCBITaxon:1773	Design of the deletion constructs	Mycobacterium tuberculosis_delta_egtCc_CDC1551	Mycobacterium tuberculosis	delta_egtCc	CDC1551	replicate number	treatment type
Mycobacterium mutants from laboratory stocks, Division of Molecular Biology, Stellenbosch University	Mycobacterium tuberculosis	NCBITAXON	NCBITaxon:1773	Design of the deletion constructs	Mycobacterium tuberculosis_delta_egtDc_CDC1551	Mycobacterium tuberculosis	delta_egtDc	CDC1551	replicate number	treatment type
Mycobacterium mutants from laboratory stocks, Division of Molecular Biology, Stellenbosch University	Mycobacterium tuberculosis	NCBITAXON	NCBITaxon:1773	Design of the deletion constructs	Mycobacterium tuberculosis_delta_mshAc_CDC1551	Mycobacterium tuberculosis	delta_mshAc	CDC1551	replicate number	treatment type
Mycobacterium mutants from laboratory stocks, Division of Molecular Biology, Stellenbosch University	Mycobacterium smegmatis	NCBITAXON	NCBITaxon:1772	Design of the deletion constructs	Mycobacterium smegmatis_delta_mshAc_CDC1551	Mycobacterium smegmatis	delta_mshAc	CDC1551	replicate number	treatment type
Mycobacterium mutants from laboratory stocks, Division of Molecular Biology, Stellenbosch University	Mycobacterium smegmatis	NCBITAXON	NCBITaxon:1772	Design of the deletion constructs	Mycobacterium smegmatis_wild type_mc2_155	Mycobacterium smegmatis	wild type	mc2_155	replicate number	treatment type
Mycobacterium mutants from laboratory stocks, Division of Molecular Biology, Stellenbosch University	Mycobacterium smegmatis	NCBITAXON	NCBITaxon:1772	Design of the deletion constructs	Mycobacterium smegmatis_delta_mshA_mc2_155	Mycobacterium smegmatis	delta_mshA	mc2_155	replicate number	treatment type
Mycobacterium mutants from laboratory stocks, Division of Molecular Biology, Stellenbosch University	Mycobacterium smegmatis	NCBITAXON	NCBITaxon:1772	Design of the deletion constructs	Mycobacterium smegmatis_delta_egtD_mc2_155	Mycobacterium smegmatis	delta_egtD	mc2_155	replicate number	treatment type
Center for genomic regulation, PRBB, Barcelona				Design of the deletion constructs	recombinant EgtD			recombinant	replicate number	treatment type
Center for genomic regulation, PRBB, Barcelona				Design of the deletion constructs	recombinant HNMT			recombinant	replicate number	treatment type
