# Supplementary material for: Generation and characterization of thiol-deficient Mycobacterium tuberculosis mutants
Source: Sci Data. 2018 Sep 25;5:180184. doi: 10.1038/sdata.2018.184 (PMC6154287; doi:10.1038/sdata.2018.184)
Supplement: Supplementary file 1 [file sdata2018184-isa1.zip › a_metabolomics_Sao_Emani.txt]

Sample Name	Protocol REF	Comment[sample preparation method]	Protocol REF	Parameter Value[instrument]	Assay Name	Raw Data File	Comment[Data Repository]	Comment[Data Record Accession]	Comment[Data Record URI]	Protocol REF	Derived Data File	Comment[Data Repository]	Comment[Data Record Accession]	Comment[Data Record URI]	Factor Value[genotype]	Factor Value[strain]	Factor Value[replicate]	Factor Value[treatment]
Mycobacterium tuberculosis_wild type_CDC1551	Sample preparation for the metabolomics analysis of the mutants	Sample preparation method 1	Liquid chromatography tandem mass spectrometry for metabolomics analysis	Waters Xevo TQ	Mycobacterium tuberculosis_wild type_CDC1551_quantification of thiols	S1.raw	MetaboLights	MTBLS661	https://identifiers.org/metabolights:MTBLS661	Analysis of metabolomics raw data	Table S1-6.xls	figshare	doi:10.6084/m9.figshare.c.4064654	https://doi.org/10.6084/m9.figshare.c.4064654	wild type	CDC1551	replicate 1
Mycobacterium bovis_wild type_BCG	Sample preparation for the metabolomics analysis of the mutants	Sample preparation method 1	Liquid chromatography tandem mass spectrometry for metabolomics analysis	Waters Xevo TQ	Mycobacterium bovis_wild type_BCG_quantification of thiols	S2.raw	MetaboLights	MTBLS661	https://identifiers.org/metabolights:MTBLS661	Analysis of metabolomics raw data	Table S1-6.xls	figshare	doi:10.6084/m9.figshare.c.4064654	https://doi.org/10.6084/m9.figshare.c.4064654	wild type	BCG	replicate 1
Mycobacterium tuberculosis_wild type_H37Rv	Sample preparation for the metabolomics analysis of the mutants	Sample preparation method 1	Liquid chromatography tandem mass spectrometry for metabolomics analysis	Waters Xevo TQ	Mycobacterium tuberculosis_wild type_H37Rv_quantification of thiols	S3.raw	MetaboLights	MTBLS661	https://identifiers.org/metabolights:MTBLS661	Analysis of metabolomics raw data	Table S1-6.xls	figshare	doi:10.6084/m9.figshare.c.4064654	https://doi.org/10.6084/m9.figshare.c.4064654	wild type	H37Rv	replicate 1
Mycobacterium tuberculosis_delta_egtA_CDC1551	Sample preparation for the metabolomics analysis of the mutants	Sample preparation method 1	Liquid chromatography tandem mass spectrometry for metabolomics analysis	Waters Xevo TQ	Mycobacterium tuberculosis_delta_egtA_CDC1551_quantification of thiols	S4.raw	MetaboLights	MTBLS661	https://identifiers.org/metabolights:MTBLS661	Analysis of metabolomics raw data	Table S1-6.xls	figshare	doi:10.6084/m9.figshare.c.4064654	https://doi.org/10.6084/m9.figshare.c.4064654	delta_egtA	CDC1551	replicate 1
Mycobacterium tuberculosis_delta_egtB_CDC1551	Sample preparation for the metabolomics analysis of the mutants	Sample preparation method 1	Liquid chromatography tandem mass spectrometry for metabolomics analysis	Waters Xevo TQ	Mycobacterium tuberculosis_delta_egtB_CDC1551_quantification of thiols	S5.raw	MetaboLights	MTBLS661	https://identifiers.org/metabolights:MTBLS661	Analysis of metabolomics raw data	Table S1-6.xls	figshare	doi:10.6084/m9.figshare.c.4064654	https://doi.org/10.6084/m9.figshare.c.4064654	delta_egtB	CDC1551	replicate 1
Mycobacterium tuberculosis_delta_egtB_H37Rv	Sample preparation for the metabolomics analysis of the mutants	Sample preparation method 1	Liquid chromatography tandem mass spectrometry for metabolomics analysis	Waters Xevo TQ	Mycobacterium tuberculosis_delta_egtB_H37Rv_quantification of thiols	S6.raw	MetaboLights	MTBLS661	https://identifiers.org/metabolights:MTBLS661	Analysis of metabolomics raw data	Table S1-6.xls	figshare	doi:10.6084/m9.figshare.c.4064654	https://doi.org/10.6084/m9.figshare.c.4064654	delta_egtB	H37Rv	replicate 1
Mycobacterium tuberculosis_delta_egtC_CDC1551	Sample preparation for the metabolomics analysis of the mutants	Sample preparation method 1	Liquid chromatography tandem mass spectrometry for metabolomics analysis	Waters Xevo TQ	Mycobacterium tuberculosis_delta_egtC_CDC1551_quantification of thiols	S7.raw	MetaboLights	MTBLS661	https://identifiers.org/metabolights:MTBLS661	Analysis of metabolomics raw data	Table S1-6.xls	figshare	doi:10.6084/m9.figshare.c.4064654	https://doi.org/10.6084/m9.figshare.c.4064654	delta_egtC	CDC1551	replicate 1
Mycobacterium tuberculosis_delta_egtD_CDC1551	Sample preparation for the metabolomics analysis of the mutants	Sample preparation method 1	Liquid chromatography tandem mass spectrometry for metabolomics analysis	Waters Xevo TQ	Mycobacterium tuberculosis_delta_egtD_CDC1551_quantification of thiols	S8.raw	MetaboLights	MTBLS661	https://identifiers.org/metabolights:MTBLS661	Analysis of metabolomics raw data	Table S1-6.xls	figshare	doi:10.6084/m9.figshare.c.4064654	https://doi.org/10.6084/m9.figshare.c.4064654	delta_egtD	CDC1551	replicate 1
Mycobacterium tuberculosis_delta_egtE_CDC1551	Sample preparation for the metabolomics analysis of the mutants	Sample preparation method 1	Liquid chromatography tandem mass spectrometry for metabolomics analysis	Waters Xevo TQ	Mycobacterium tuberculosis_delta_egtE_CDC1551_quantification of thiols	S9.raw	MetaboLights	MTBLS661	https://identifiers.org/metabolights:MTBLS661	Analysis of metabolomics raw data	Table S1-6.xls	figshare	doi:10.6084/m9.figshare.c.4064654	https://doi.org/10.6084/m9.figshare.c.4064654	delta_egtE	CDC1551	replicate 1
Mycobacterium tuberculosis_delta_egtE_H37Rv	Sample preparation for the metabolomics analysis of the mutants	Sample preparation method 1	Liquid chromatography tandem mass spectrometry for metabolomics analysis	Waters Xevo TQ	Mycobacterium tuberculosis_delta_egtE_H37Rv_quantification of thiols	S10.raw	MetaboLights	MTBLS661	https://identifiers.org/metabolights:MTBLS661	Analysis of metabolomics raw data	Table S1-6.xls	figshare	doi:10.6084/m9.figshare.c.4064654	https://doi.org/10.6084/m9.figshare.c.4064654	delta_egtE	H37Rv	replicate 1
Mycobacterium tuberculosis_delta_mshA_CDC1551	Sample preparation for the metabolomics analysis of the mutants	Sample preparation method 1	Liquid chromatography tandem mass spectrometry for metabolomics analysis	Waters Xevo TQ	Mycobacterium tuberculosis_delta_mshA_CDC1551_quantification of thiols	S11.raw	MetaboLights	MTBLS661	https://identifiers.org/metabolights:MTBLS661	Analysis of metabolomics raw data	Table S1-6.xls	figshare	doi:10.6084/m9.figshare.c.4064654	https://doi.org/10.6084/m9.figshare.c.4064654	delta_mshA	CDC1551	replicate 1
Mycobacterium tuberculosis_delta_egtA_CDC1551	Sample preparation for the metabolomics analysis of the mutants	Sample preparation method 1	Liquid chromatography tandem mass spectrometry for metabolomics analysis	Waters Xevo TQ	Mycobacterium tuberculosis_delta_egtA_CDC1551_quantification of thiols	S12.raw	MetaboLights	MTBLS661	https://identifiers.org/metabolights:MTBLS661	Analysis of metabolomics raw data	Table S1-6.xls	figshare	doi:10.6084/m9.figshare.c.4064654	https://doi.org/10.6084/m9.figshare.c.4064654	delta_egtA	CDC1551	replicate 1
Mycobacterium tuberculosis_delta_egtB_CDC1551	Sample preparation for the metabolomics analysis of the mutants	Sample preparation method 1	Liquid chromatography tandem mass spectrometry for metabolomics analysis	Waters Xevo TQ	Mycobacterium tuberculosis_delta_egtB_CDC1551_quantification of thiols	S13.raw	MetaboLights	MTBLS661	https://identifiers.org/metabolights:MTBLS661	Analysis of metabolomics raw data	Table S1-6.xls	figshare	doi:10.6084/m9.figshare.c.4064654	https://doi.org/10.6084/m9.figshare.c.4064654	delta_egtB	CDC1551	replicate 1
Mycobacterium tuberculosis_delta_egtD_CDC1551	Sample preparation for the metabolomics analysis of the mutants	Sample preparation method 1	Liquid chromatography tandem mass spectrometry for metabolomics analysis	Waters Xevo TQ	Mycobacterium tuberculosis_delta_egtD_CDC1551_quantification of thiols	S14.raw	MetaboLights	MTBLS661	https://identifiers.org/metabolights:MTBLS661	Analysis of metabolomics raw data	Table S1-6.xls	figshare	doi:10.6084/m9.figshare.c.4064654	https://doi.org/10.6084/m9.figshare.c.4064654	delta_egtD	CDC1551	replicate 1
Mycobacterium tuberculosis_delta_egtAc_CDC1551	Sample preparation for the metabolomics analysis of the mutants	Sample preparation method 1	Liquid chromatography tandem mass spectrometry for metabolomics analysis	Waters Xevo TQ	Mycobacterium tuberculosis_delta_egtAc_CDC1551_quantification of thiols	S15.raw	MetaboLights	MTBLS661	https://identifiers.org/metabolights:MTBLS661	Analysis of metabolomics raw data	Table S1-6.xls	figshare	doi:10.6084/m9.figshare.c.4064654	https://doi.org/10.6084/m9.figshare.c.4064654	delta_egtAc	CDC1551	replicate 1
Mycobacterium tuberculosis_delta_egtBc_CDC1551	Sample preparation for the metabolomics analysis of the mutants	Sample preparation method 1	Liquid chromatography tandem mass spectrometry for metabolomics analysis	Waters Xevo TQ	Mycobacterium tuberculosis_delta_egtBc_CDC1551_quantification of thiols	S16.raw	MetaboLights	MTBLS661	https://identifiers.org/metabolights:MTBLS661	Analysis of metabolomics raw data	Table S1-6.xls	figshare	doi:10.6084/m9.figshare.c.4064654	https://doi.org/10.6084/m9.figshare.c.4064654	delta_egtBc	CDC1551	replicate 1
Mycobacterium tuberculosis_delta_egtCc_CDC1551	Sample preparation for the metabolomics analysis of the mutants	Sample preparation method 1	Liquid chromatography tandem mass spectrometry for metabolomics analysis	Waters Xevo TQ	Mycobacterium tuberculosis_delta_egtCc_CDC1551_quantification of thiols	S17.raw	MetaboLights	MTBLS661	https://identifiers.org/metabolights:MTBLS661	Analysis of metabolomics raw data	Table S1-6.xls	figshare	doi:10.6084/m9.figshare.c.4064654	https://doi.org/10.6084/m9.figshare.c.4064654	delta_egtCc	CDC1551	replicate 1
Mycobacterium tuberculosis_delta_egtDc_CDC1551	Sample preparation for the metabolomics analysis of the mutants	Sample preparation method 1	Liquid chromatography tandem mass spectrometry for metabolomics analysis	Waters Xevo TQ	Mycobacterium tuberculosis_delta_egtDc_CDC1551_quantification of thiols	S18.raw	MetaboLights	MTBLS661	https://identifiers.org/metabolights:MTBLS661	Analysis of metabolomics raw data	Table S1-6.xls	figshare	doi:10.6084/m9.figshare.c.4064654	https://doi.org/10.6084/m9.figshare.c.4064654	delta_egtDc	CDC1551	replicate 1
Mycobacterium tuberculosis_delta_mshAc_CDC1551	Sample preparation for the metabolomics analysis of the mutants	Sample preparation method 1	Liquid chromatography tandem mass spectrometry for metabolomics analysis	Waters Xevo TQ	Mycobacterium tuberculosis_delta_mshAc_CDC1551_quantification of thiols	S19.raw	MetaboLights	MTBLS661	https://identifiers.org/metabolights:MTBLS661	Analysis of metabolomics raw data	Table S1-6.xls	figshare	doi:10.6084/m9.figshare.c.4064654	https://doi.org/10.6084/m9.figshare.c.4064654	delta_mshAc	CDC1551	replicate 1
Mycobacterium tuberculosis_wild type_CDC1551	Sample preparation for the metabolomics analysis of the mutants	Sample preparation method 1	Liquid chromatography tandem mass spectrometry for metabolomics analysis	Waters Xevo TQ	Mycobacterium tuberculosis_wild type_CDC1551_quantification of thiols	S20.raw	MetaboLights	MTBLS661	https://identifiers.org/metabolights:MTBLS661	Analysis of metabolomics raw data	Table S1-6.xls	figshare	doi:10.6084/m9.figshare.c.4064654	https://doi.org/10.6084/m9.figshare.c.4064654	wild type	CDC1551	replicate 1
Mycobacterium tuberculosis_wild type_H37Rv	Sample preparation for the metabolomics analysis of the mutants	Sample preparation method 1	Liquid chromatography tandem mass spectrometry for metabolomics analysis	Waters Xevo TQ	Mycobacterium tuberculosis_wild type_H37Rv_quantification of thiols	S21.raw	MetaboLights	MTBLS661	https://identifiers.org/metabolights:MTBLS661	Analysis of metabolomics raw data	Table S1-6.xls	figshare	doi:10.6084/m9.figshare.c.4064654	https://doi.org/10.6084/m9.figshare.c.4064654	wild type	H37Rv	replicate 1
Mycobacterium bovis_wild type_BCG	Sample preparation for the metabolomics analysis of the mutants	Sample preparation method 1	Liquid chromatography tandem mass spectrometry for metabolomics analysis	Waters Xevo TQ	Mycobacterium bovis_wild type_BCG_quantification of thiols	S22.raw	MetaboLights	MTBLS661	https://identifiers.org/metabolights:MTBLS661	Analysis of metabolomics raw data	Table S1-6.xls	figshare	doi:10.6084/m9.figshare.c.4064654	https://doi.org/10.6084/m9.figshare.c.4064654	wild type	BCG	replicate 1
Mycobacterium tuberculosis_delta_mshA_CDC1551	Sample preparation for the metabolomics analysis of the mutants	Sample preparation method 1	Liquid chromatography tandem mass spectrometry for metabolomics analysis	Waters Xevo TQ	Mycobacterium tuberculosis_delta_mshA_CDC1551_quantification of thiols	S23.raw	MetaboLights	MTBLS661	https://identifiers.org/metabolights:MTBLS661	Analysis of metabolomics raw data	Table S1-6.xls	figshare	doi:10.6084/m9.figshare.c.4064654	https://doi.org/10.6084/m9.figshare.c.4064654	delta_mshA	CDC1551	replicate 1
Mycobacterium tuberculosis_wild type_CDC1551	Sample preparation for the metabolomics analysis of the mutants	Sample preparation method 1	Liquid chromatography tandem mass spectrometry for metabolomics analysis	Waters Xevo TQ	Mycobacterium tuberculosis_wild type_CDC1551_quantification of thiols	S24.raw	MetaboLights	MTBLS661	https://identifiers.org/metabolights:MTBLS661	Analysis of metabolomics raw data	Table S1-6.xls	figshare	doi:10.6084/m9.figshare.c.4064654	https://doi.org/10.6084/m9.figshare.c.4064654	wild type	CDC1551	replicate 1
Mycobacterium bovis_wild type_BCG	Sample preparation for the metabolomics analysis of the mutants	Sample preparation method 1	Liquid chromatography tandem mass spectrometry for metabolomics analysis	Waters Xevo TQ	Mycobacterium bovis_wild type_BCG_quantification of thiols	S25.raw	MetaboLights	MTBLS661	https://identifiers.org/metabolights:MTBLS661	Analysis of metabolomics raw data	Table S1-6.xls	figshare	doi:10.6084/m9.figshare.c.4064654	https://doi.org/10.6084/m9.figshare.c.4064654	wild type	BCG	replicate 1
Mycobacterium tuberculosis_wild type_H37Rv	Sample preparation for the metabolomics analysis of the mutants	Sample preparation method 1	Liquid chromatography tandem mass spectrometry for metabolomics analysis	Waters Xevo TQ	Mycobacterium tuberculosis_wild type_H37Rv_quantification of thiols	S26.raw	MetaboLights	MTBLS661	https://identifiers.org/metabolights:MTBLS661	Analysis of metabolomics raw data	Table S1-6.xls	figshare	doi:10.6084/m9.figshare.c.4064654	https://doi.org/10.6084/m9.figshare.c.4064654	wild type	H37Rv	replicate 1
Mycobacterium tuberculosis_delta_egtA_CDC1551	Sample preparation for the metabolomics analysis of the mutants	Sample preparation method 1	Liquid chromatography tandem mass spectrometry for metabolomics analysis	Waters Xevo TQ	Mycobacterium tuberculosis_delta_egtA_CDC1551_quantification of thiols	S27.raw	MetaboLights	MTBLS661	https://identifiers.org/metabolights:MTBLS661	Analysis of metabolomics raw data	Table S1-6.xls	figshare	doi:10.6084/m9.figshare.c.4064654	https://doi.org/10.6084/m9.figshare.c.4064654	delta_egtA	CDC1551	replicate 1
Mycobacterium tuberculosis_delta_egtB_CDC1551	Sample preparation for the metabolomics analysis of the mutants	Sample preparation method 1	Liquid chromatography tandem mass spectrometry for metabolomics analysis	Waters Xevo TQ	Mycobacterium tuberculosis_delta_egtB_CDC1551_quantification of thiols	S28.raw	MetaboLights	MTBLS661	https://identifiers.org/metabolights:MTBLS661	Analysis of metabolomics raw data	Table S1-6.xls	figshare	doi:10.6084/m9.figshare.c.4064654	https://doi.org/10.6084/m9.figshare.c.4064654	delta_egtB	CDC1551	replicate 1
Mycobacterium tuberculosis_delta_egtB_CDC1551	Sample preparation for the metabolomics analysis of the mutants	Sample preparation method 1	Liquid chromatography tandem mass spectrometry for metabolomics analysis	Waters Xevo TQ	Mycobacterium tuberculosis_delta_egtB_CDC1551_quantification of thiols	S29.raw	MetaboLights	MTBLS661	https://identifiers.org/metabolights:MTBLS661	Analysis of metabolomics raw data	Table S1-6.xls	figshare	doi:10.6084/m9.figshare.c.4064654	https://doi.org/10.6084/m9.figshare.c.4064654	delta_egtB	CDC1551	replicate 1
Mycobacterium tuberculosis_delta_egtC_CDC1551	Sample preparation for the metabolomics analysis of the mutants	Sample preparation method 1	Liquid chromatography tandem mass spectrometry for metabolomics analysis	Waters Xevo TQ	Mycobacterium tuberculosis_delta_egtC_CDC1551_quantification of thiols	S30.raw	MetaboLights	MTBLS661	https://identifiers.org/metabolights:MTBLS661	Analysis of metabolomics raw data	Table S1-6.xls	figshare	doi:10.6084/m9.figshare.c.4064654	https://doi.org/10.6084/m9.figshare.c.4064654	delta_egtC	CDC1551	replicate 1
Mycobacterium tuberculosis_delta_egtD_CDC1551	Sample preparation for the metabolomics analysis of the mutants	Sample preparation method 1	Liquid chromatography tandem mass spectrometry for metabolomics analysis	Waters Xevo TQ	Mycobacterium tuberculosis_delta_egtD_CDC1551_quantification of thiols	S31.raw	MetaboLights	MTBLS661	https://identifiers.org/metabolights:MTBLS661	Analysis of metabolomics raw data	Table S1-6.xls	figshare	doi:10.6084/m9.figshare.c.4064654	https://doi.org/10.6084/m9.figshare.c.4064654	delta_egtD	CDC1551	replicate 1
Mycobacterium tuberculosis_delta_egtE_CDC1551	Sample preparation for the metabolomics analysis of the mutants	Sample preparation method 1	Liquid chromatography tandem mass spectrometry for metabolomics analysis	Waters Xevo TQ	Mycobacterium tuberculosis_delta_egtE_CDC1551_quantification of thiols	S32.raw	MetaboLights	MTBLS661	https://identifiers.org/metabolights:MTBLS661	Analysis of metabolomics raw data	Table S1-6.xls	figshare	doi:10.6084/m9.figshare.c.4064654	https://doi.org/10.6084/m9.figshare.c.4064654	delta_egtE	CDC1551	replicate 1
Mycobacterium tuberculosis_delta_egtE_H37Rv	Sample preparation for the metabolomics analysis of the mutants	Sample preparation method 1	Liquid chromatography tandem mass spectrometry for metabolomics analysis	Waters Xevo TQ	Mycobacterium tuberculosis_delta_egtE_H37Rv_quantification of thiols	S33.raw	MetaboLights	MTBLS661	https://identifiers.org/metabolights:MTBLS661	Analysis of metabolomics raw data	Table S1-6.xls	figshare	doi:10.6084/m9.figshare.c.4064654	https://doi.org/10.6084/m9.figshare.c.4064654	delta_egtE	H37Rv	replicate 1
Mycobacterium tuberculosis_delta_mshA_CDC1551	Sample preparation for the metabolomics analysis of the mutants	Sample preparation method 1	Liquid chromatography tandem mass spectrometry for metabolomics analysis	Waters Xevo TQ	Mycobacterium tuberculosis_delta_mshA_CDC1551_quantification of thiols	S34.raw	MetaboLights	MTBLS661	https://identifiers.org/metabolights:MTBLS661	Analysis of metabolomics raw data	Table S1-6.xls	figshare	doi:10.6084/m9.figshare.c.4064654	https://doi.org/10.6084/m9.figshare.c.4064654	delta_mshA	CDC1551	replicate 1
Mycobacterium tuberculosis_delta_egtA_CDC1551	Sample preparation for the metabolomics analysis of the mutants	Sample preparation method 1	Liquid chromatography tandem mass spectrometry for metabolomics analysis	Waters Xevo TQ	Mycobacterium tuberculosis_delta_egtA_CDC1551_quantification of thiols	S35.raw	MetaboLights	MTBLS661	https://identifiers.org/metabolights:MTBLS661	Analysis of metabolomics raw data	Table S1-6.xls	figshare	doi:10.6084/m9.figshare.c.4064654	https://doi.org/10.6084/m9.figshare.c.4064654	delta_egtA	CDC1551	replicate 1
Mycobacterium tuberculosis_delta_egtB_CDC1551	Sample preparation for the metabolomics analysis of the mutants	Sample preparation method 1	Liquid chromatography tandem mass spectrometry for metabolomics analysis	Waters Xevo TQ	Mycobacterium tuberculosis_delta_egtB_CDC1551_quantification of thiols	S36.raw	MetaboLights	MTBLS661	https://identifiers.org/metabolights:MTBLS661	Analysis of metabolomics raw data	Table S1-6.xls	figshare	doi:10.6084/m9.figshare.c.4064654	https://doi.org/10.6084/m9.figshare.c.4064654	delta_egtB	CDC1551	replicate 1
Mycobacterium tuberculosis_delta_egtD_CDC1551	Sample preparation for the metabolomics analysis of the mutants	Sample preparation method 1	Liquid chromatography tandem mass spectrometry for metabolomics analysis	Waters Xevo TQ	Mycobacterium tuberculosis_delta_egtD_CDC1551_quantification of thiols	S37.raw	MetaboLights	MTBLS661	https://identifiers.org/metabolights:MTBLS661	Analysis of metabolomics raw data	Table S1-6.xls	figshare	doi:10.6084/m9.figshare.c.4064654	https://doi.org/10.6084/m9.figshare.c.4064654	delta_egtD	CDC1551	replicate 1
Mycobacterium tuberculosis_delta_egtAc_CDC1551	Sample preparation for the metabolomics analysis of the mutants	Sample preparation method 1	Liquid chromatography tandem mass spectrometry for metabolomics analysis	Waters Xevo TQ	Mycobacterium tuberculosis_delta_egtAc_CDC1551_quantification of thiols	S38.raw	MetaboLights	MTBLS661	https://identifiers.org/metabolights:MTBLS661	Analysis of metabolomics raw data	Table S1-6.xls	figshare	doi:10.6084/m9.figshare.c.4064654	https://doi.org/10.6084/m9.figshare.c.4064654	delta_egtAc	CDC1551	replicate 1
Mycobacterium tuberculosis_delta_egtBc_CDC1551	Sample preparation for the metabolomics analysis of the mutants	Sample preparation method 1	Liquid chromatography tandem mass spectrometry for metabolomics analysis	Waters Xevo TQ	Mycobacterium tuberculosis_delta_egtBc_CDC1551_quantification of thiols	S39.raw	MetaboLights	MTBLS661	https://identifiers.org/metabolights:MTBLS661	Analysis of metabolomics raw data	Table S1-6.xls	figshare	doi:10.6084/m9.figshare.c.4064654	https://doi.org/10.6084/m9.figshare.c.4064654	delta_egtBc	CDC1551	replicate 1
Mycobacterium tuberculosis_delta_egtCc_CDC1551	Sample preparation for the metabolomics analysis of the mutants	Sample preparation method 1	Liquid chromatography tandem mass spectrometry for metabolomics analysis	Waters Xevo TQ	Mycobacterium tuberculosis_delta_egtCc_CDC1551_quantification of thiols	S40.raw	MetaboLights	MTBLS661	https://identifiers.org/metabolights:MTBLS661	Analysis of metabolomics raw data	Table S1-6.xls	figshare	doi:10.6084/m9.figshare.c.4064654	https://doi.org/10.6084/m9.figshare.c.4064654	delta_egtCc	CDC1551	replicate 1
Mycobacterium tuberculosis_delta_egtDc_CDC1551	Sample preparation for the metabolomics analysis of the mutants	Sample preparation method 1	Liquid chromatography tandem mass spectrometry for metabolomics analysis	Waters Xevo TQ	Mycobacterium tuberculosis_delta_egtDc_CDC1551_quantification of thiols	S41.raw	MetaboLights	MTBLS661	https://identifiers.org/metabolights:MTBLS661	Analysis of metabolomics raw data	Table S1-6.xls	figshare	doi:10.6084/m9.figshare.c.4064654	https://doi.org/10.6084/m9.figshare.c.4064654	delta_egtDc	CDC1551	replicate 1
Mycobacterium tuberculosis_delta_mshAc_CDC1551	Sample preparation for the metabolomics analysis of the mutants	Sample preparation method 1	Liquid chromatography tandem mass spectrometry for metabolomics analysis	Waters Xevo TQ	Mycobacterium tuberculosis_delta_mshAc_CDC1551_quantification of thiols	S42.raw	MetaboLights	MTBLS661	https://identifiers.org/metabolights:MTBLS661	Analysis of metabolomics raw data	Table S1-6.xls	figshare	doi:10.6084/m9.figshare.c.4064654	https://doi.org/10.6084/m9.figshare.c.4064654	delta_mshAc	CDC1551	replicate 1
Mycobacterium tuberculosis_wild type_CDC1551	Sample preparation for the metabolomics analysis of the mutants	Sample preparation method 1	Liquid chromatography tandem mass spectrometry for metabolomics analysis	Waters Xevo TQ	Mycobacterium tuberculosis_wild type_CDC1551_quantification of thiols	S43.raw	MetaboLights	MTBLS661	https://identifiers.org/metabolights:MTBLS661	Analysis of metabolomics raw data	Table S1-6.xls	figshare	doi:10.6084/m9.figshare.c.4064654	https://doi.org/10.6084/m9.figshare.c.4064654	wild type	CDC1551	replicate 1
Mycobacterium tuberculosis_wild type_H37Rv	Sample preparation for the metabolomics analysis of the mutants	Sample preparation method 1	Liquid chromatography tandem mass spectrometry for metabolomics analysis	Waters Xevo TQ	Mycobacterium tuberculosis_wild type_H37Rv_quantification of thiols	S44.raw	MetaboLights	MTBLS661	https://identifiers.org/metabolights:MTBLS661	Analysis of metabolomics raw data	Table S1-6.xls	figshare	doi:10.6084/m9.figshare.c.4064654	https://doi.org/10.6084/m9.figshare.c.4064654	wild type	H37Rv	replicate 1
Mycobacterium bovis_wild type_BCG	Sample preparation for the metabolomics analysis of the mutants	Sample preparation method 1	Liquid chromatography tandem mass spectrometry for metabolomics analysis	Waters Xevo TQ	Mycobacterium bovis_wild type_BCG_quantification of thiols	S45.raw	MetaboLights	MTBLS661	https://identifiers.org/metabolights:MTBLS661	Analysis of metabolomics raw data	Table S1-6.xls	figshare	doi:10.6084/m9.figshare.c.4064654	https://doi.org/10.6084/m9.figshare.c.4064654	wild type	BCG	replicate 1
Mycobacterium tuberculosis_delta_mshA_CDC1551	Sample preparation for the metabolomics analysis of the mutants	Sample preparation method 1	Liquid chromatography tandem mass spectrometry for metabolomics analysis	Waters Xevo TQ	Mycobacterium tuberculosis_delta_mshA_CDC1551_quantification of thiols	S46.raw	MetaboLights	MTBLS661	https://identifiers.org/metabolights:MTBLS661	Analysis of metabolomics raw data	Table S1-6.xls	figshare	doi:10.6084/m9.figshare.c.4064654	https://doi.org/10.6084/m9.figshare.c.4064654	delta_mshA	CDC1551	replicate 1
Mycobacterium tuberculosis_wild type_CDC1551	Sample preparation for the metabolomics analysis of the mutants	Sample preparation method 1	Liquid chromatography tandem mass spectrometry for metabolomics analysis	Waters Xevo TQ	Mycobacterium tuberculosis_wild type_CDC1551_quantification of thiols	S47.raw	MetaboLights	MTBLS661	https://identifiers.org/metabolights:MTBLS661	Analysis of metabolomics raw data	Table S1-6.xls	figshare	doi:10.6084/m9.figshare.c.4064654	https://doi.org/10.6084/m9.figshare.c.4064654	wild type	CDC1551	replicate 2
Mycobacterium bovis_wild type_BCG	Sample preparation for the metabolomics analysis of the mutants	Sample preparation method 1	Liquid chromatography tandem mass spectrometry for metabolomics analysis	Waters Xevo TQ	Mycobacterium bovis_wild type_BCG_quantification of thiols	S48.raw	MetaboLights	MTBLS661	https://identifiers.org/metabolights:MTBLS661	Analysis of metabolomics raw data	Table S1-6.xls	figshare	doi:10.6084/m9.figshare.c.4064654	https://doi.org/10.6084/m9.figshare.c.4064654	wild type	BCG	replicate 2
Mycobacterium tuberculosis_wild type_H37Rv	Sample preparation for the metabolomics analysis of the mutants	Sample preparation method 1	Liquid chromatography tandem mass spectrometry for metabolomics analysis	Waters Xevo TQ	Mycobacterium tuberculosis_wild type_H37Rv_quantification of thiols	S49.raw	MetaboLights	MTBLS661	https://identifiers.org/metabolights:MTBLS661	Analysis of metabolomics raw data	Table S1-6.xls	figshare	doi:10.6084/m9.figshare.c.4064654	https://doi.org/10.6084/m9.figshare.c.4064654	wild type	H37Rv	replicate 2
Mycobacterium tuberculosis_delta_egtA_CDC1551	Sample preparation for the metabolomics analysis of the mutants	Sample preparation method 1	Liquid chromatography tandem mass spectrometry for metabolomics analysis	Waters Xevo TQ	Mycobacterium tuberculosis_delta_egtA_CDC1551_quantification of thiols	S50.raw	MetaboLights	MTBLS661	https://identifiers.org/metabolights:MTBLS661	Analysis of metabolomics raw data	Table S1-6.xls	figshare	doi:10.6084/m9.figshare.c.4064654	https://doi.org/10.6084/m9.figshare.c.4064654	delta_egtA	CDC1551	replicate 2
Mycobacterium tuberculosis_delta_egtB_CDC1551	Sample preparation for the metabolomics analysis of the mutants	Sample preparation method 1	Liquid chromatography tandem mass spectrometry for metabolomics analysis	Waters Xevo TQ	Mycobacterium tuberculosis_delta_egtB_CDC1551_quantification of thiols	S51.raw	MetaboLights	MTBLS661	https://identifiers.org/metabolights:MTBLS661	Analysis of metabolomics raw data	Table S1-6.xls	figshare	doi:10.6084/m9.figshare.c.4064654	https://doi.org/10.6084/m9.figshare.c.4064654	delta_egtB	CDC1551	replicate 2
Mycobacterium tuberculosis_delta_egtB_CDC1551	Sample preparation for the metabolomics analysis of the mutants	Sample preparation method 1	Liquid chromatography tandem mass spectrometry for metabolomics analysis	Waters Xevo TQ	Mycobacterium tuberculosis_delta_egtB_CDC1551_quantification of thiols	S52.raw	MetaboLights	MTBLS661	https://identifiers.org/metabolights:MTBLS661	Analysis of metabolomics raw data	Table S1-6.xls	figshare	doi:10.6084/m9.figshare.c.4064654	https://doi.org/10.6084/m9.figshare.c.4064654	delta_egtB	CDC1551	replicate 2
Mycobacterium tuberculosis_delta_egtC_CDC1551	Sample preparation for the metabolomics analysis of the mutants	Sample preparation method 1	Liquid chromatography tandem mass spectrometry for metabolomics analysis	Waters Xevo TQ	Mycobacterium tuberculosis_delta_egtC_CDC1551_quantification of thiols	S53.raw	MetaboLights	MTBLS661	https://identifiers.org/metabolights:MTBLS661	Analysis of metabolomics raw data	Table S1-6.xls	figshare	doi:10.6084/m9.figshare.c.4064654	https://doi.org/10.6084/m9.figshare.c.4064654	delta_egtC	CDC1551	replicate 2
Mycobacterium tuberculosis_delta_egtD_CDC1551	Sample preparation for the metabolomics analysis of the mutants	Sample preparation method 1	Liquid chromatography tandem mass spectrometry for metabolomics analysis	Waters Xevo TQ	Mycobacterium tuberculosis_delta_egtD_CDC1551_quantification of thiols	S54.raw	MetaboLights	MTBLS661	https://identifiers.org/metabolights:MTBLS661	Analysis of metabolomics raw data	Table S1-6.xls	figshare	doi:10.6084/m9.figshare.c.4064654	https://doi.org/10.6084/m9.figshare.c.4064654	delta_egtD	CDC1551	replicate 2
Mycobacterium tuberculosis_delta_egtE_CDC1551	Sample preparation for the metabolomics analysis of the mutants	Sample preparation method 1	Liquid chromatography tandem mass spectrometry for metabolomics analysis	Waters Xevo TQ	Mycobacterium tuberculosis_delta_egtE_CDC1551_quantification of thiols	S55.raw	MetaboLights	MTBLS661	https://identifiers.org/metabolights:MTBLS661	Analysis of metabolomics raw data	Table S1-6.xls	figshare	doi:10.6084/m9.figshare.c.4064654	https://doi.org/10.6084/m9.figshare.c.4064654	delta_egtE	CDC1551	replicate 2
Mycobacterium tuberculosis_delta_egtE_H37Rv	Sample preparation for the metabolomics analysis of the mutants	Sample preparation method 1	Liquid chromatography tandem mass spectrometry for metabolomics analysis	Waters Xevo TQ	Mycobacterium tuberculosis_delta_egtE_H37Rv_quantification of thiols	S56.raw	MetaboLights	MTBLS661	https://identifiers.org/metabolights:MTBLS661	Analysis of metabolomics raw data	Table S1-6.xls	figshare	doi:10.6084/m9.figshare.c.4064654	https://doi.org/10.6084/m9.figshare.c.4064654	delta_egtE	H37Rv	replicate 2
Mycobacterium tuberculosis_delta_mshA_CDC1551	Sample preparation for the metabolomics analysis of the mutants	Sample preparation method 1	Liquid chromatography tandem mass spectrometry for metabolomics analysis	Waters Xevo TQ	Mycobacterium tuberculosis_delta_mshA_CDC1551_quantification of thiols	S57.raw	MetaboLights	MTBLS661	https://identifiers.org/metabolights:MTBLS661	Analysis of metabolomics raw data	Table S1-6.xls	figshare	doi:10.6084/m9.figshare.c.4064654	https://doi.org/10.6084/m9.figshare.c.4064654	delta_mshA	CDC1551	replicate 2
Mycobacterium tuberculosis_delta_egtA_CDC1551	Sample preparation for the metabolomics analysis of the mutants	Sample preparation method 1	Liquid chromatography tandem mass spectrometry for metabolomics analysis	Waters Xevo TQ	Mycobacterium tuberculosis_delta_egtA_CDC1551_quantification of thiols	S58.raw	MetaboLights	MTBLS661	https://identifiers.org/metabolights:MTBLS661	Analysis of metabolomics raw data	Table S1-6.xls	figshare	doi:10.6084/m9.figshare.c.4064654	https://doi.org/10.6084/m9.figshare.c.4064654	delta_egtA	CDC1551	replicate 2
Mycobacterium tuberculosis_delta_egtB_CDC1551	Sample preparation for the metabolomics analysis of the mutants	Sample preparation method 1	Liquid chromatography tandem mass spectrometry for metabolomics analysis	Waters Xevo TQ	Mycobacterium tuberculosis_delta_egtB_CDC1551_quantification of thiols	S59.raw	MetaboLights	MTBLS661	https://identifiers.org/metabolights:MTBLS661	Analysis of metabolomics raw data	Table S1-6.xls	figshare	doi:10.6084/m9.figshare.c.4064654	https://doi.org/10.6084/m9.figshare.c.4064654	delta_egtB	CDC1551	replicate 2
Mycobacterium tuberculosis_delta_egtD_CDC1551	Sample preparation for the metabolomics analysis of the mutants	Sample preparation method 1	Liquid chromatography tandem mass spectrometry for metabolomics analysis	Waters Xevo TQ	Mycobacterium tuberculosis_delta_egtD_CDC1551_quantification of thiols	S60.raw	MetaboLights	MTBLS661	https://identifiers.org/metabolights:MTBLS661	Analysis of metabolomics raw data	Table S1-6.xls	figshare	doi:10.6084/m9.figshare.c.4064654	https://doi.org/10.6084/m9.figshare.c.4064654	delta_egtD	CDC1551	replicate 2
Mycobacterium tuberculosis_delta_egtAc_CDC1551	Sample preparation for the metabolomics analysis of the mutants	Sample preparation method 1	Liquid chromatography tandem mass spectrometry for metabolomics analysis	Waters Xevo TQ	Mycobacterium tuberculosis_delta_egtAc_CDC1551_quantification of thiols	S61.raw	MetaboLights	MTBLS661	https://identifiers.org/metabolights:MTBLS661	Analysis of metabolomics raw data	Table S1-6.xls	figshare	doi:10.6084/m9.figshare.c.4064654	https://doi.org/10.6084/m9.figshare.c.4064654	delta_egtAc	CDC1551	replicate 2
Mycobacterium tuberculosis_delta_egtBc_CDC1551	Sample preparation for the metabolomics analysis of the mutants	Sample preparation method 1	Liquid chromatography tandem mass spectrometry for metabolomics analysis	Waters Xevo TQ	Mycobacterium tuberculosis_delta_egtBc_CDC1551_quantification of thiols	S62.raw	MetaboLights	MTBLS661	https://identifiers.org/metabolights:MTBLS661	Analysis of metabolomics raw data	Table S1-6.xls	figshare	doi:10.6084/m9.figshare.c.4064654	https://doi.org/10.6084/m9.figshare.c.4064654	delta_egtBc	CDC1551	replicate 2
Mycobacterium tuberculosis_delta_egtCc_CDC1551	Sample preparation for the metabolomics analysis of the mutants	Sample preparation method 1	Liquid chromatography tandem mass spectrometry for metabolomics analysis	Waters Xevo TQ	Mycobacterium tuberculosis_delta_egtCc_CDC1551_quantification of thiols	S63.raw	MetaboLights	MTBLS661	https://identifiers.org/metabolights:MTBLS661	Analysis of metabolomics raw data	Table S1-6.xls	figshare	doi:10.6084/m9.figshare.c.4064654	https://doi.org/10.6084/m9.figshare.c.4064654	delta_egtCc	CDC1551	replicate 2
Mycobacterium tuberculosis_delta_egtDc_CDC1551	Sample preparation for the metabolomics analysis of the mutants	Sample preparation method 1	Liquid chromatography tandem mass spectrometry for metabolomics analysis	Waters Xevo TQ	Mycobacterium tuberculosis_delta_egtDc_CDC1551_quantification of thiols	S64.raw	MetaboLights	MTBLS661	https://identifiers.org/metabolights:MTBLS661	Analysis of metabolomics raw data	Table S1-6.xls	figshare	doi:10.6084/m9.figshare.c.4064654	https://doi.org/10.6084/m9.figshare.c.4064654	delta_egtDc	CDC1551	replicate 2
Mycobacterium tuberculosis_delta_mshAc_CDC1551	Sample preparation for the metabolomics analysis of the mutants	Sample preparation method 1	Liquid chromatography tandem mass spectrometry for metabolomics analysis	Waters Xevo TQ	Mycobacterium tuberculosis_delta_mshAc_CDC1551_quantification of thiols	S65.raw	MetaboLights	MTBLS661	https://identifiers.org/metabolights:MTBLS661	Analysis of metabolomics raw data	Table S1-6.xls	figshare	doi:10.6084/m9.figshare.c.4064654	https://doi.org/10.6084/m9.figshare.c.4064654	delta_mshAc	CDC1551	replicate 2
Mycobacterium tuberculosis_wild type_CDC1551	Sample preparation for the metabolomics analysis of the mutants	Sample preparation method 1	Liquid chromatography tandem mass spectrometry for metabolomics analysis	Waters Xevo TQ	Mycobacterium tuberculosis_wild type_CDC1551_quantification of thiols	S66.raw	MetaboLights	MTBLS661	https://identifiers.org/metabolights:MTBLS661	Analysis of metabolomics raw data	Table S1-6.xls	figshare	doi:10.6084/m9.figshare.c.4064654	https://doi.org/10.6084/m9.figshare.c.4064654	wild type	CDC1551	replicate 2
Mycobacterium tuberculosis_wild type_H37Rv	Sample preparation for the metabolomics analysis of the mutants	Sample preparation method 1	Liquid chromatography tandem mass spectrometry for metabolomics analysis	Waters Xevo TQ	Mycobacterium tuberculosis_wild type_H37Rv_quantification of thiols	S67.raw	MetaboLights	MTBLS661	https://identifiers.org/metabolights:MTBLS661	Analysis of metabolomics raw data	Table S1-6.xls	figshare	doi:10.6084/m9.figshare.c.4064654	https://doi.org/10.6084/m9.figshare.c.4064654	wild type	H37Rv	replicate 2
Mycobacterium bovis_wild type_BCG	Sample preparation for the metabolomics analysis of the mutants	Sample preparation method 1	Liquid chromatography tandem mass spectrometry for metabolomics analysis	Waters Xevo TQ	Mycobacterium bovis_wild type_BCG_quantification of thiols	S68.raw	MetaboLights	MTBLS661	https://identifiers.org/metabolights:MTBLS661	Analysis of metabolomics raw data	Table S1-6.xls	figshare	doi:10.6084/m9.figshare.c.4064654	https://doi.org/10.6084/m9.figshare.c.4064654	wild type	BCG	replicate 2
Mycobacterium tuberculosis_delta_mshA_CDC1551	Sample preparation for the metabolomics analysis of the mutants	Sample preparation method 1	Liquid chromatography tandem mass spectrometry for metabolomics analysis	Waters Xevo TQ	Mycobacterium tuberculosis_delta_mshA_CDC1551_quantification of thiols	S69.raw	MetaboLights	MTBLS661	https://identifiers.org/metabolights:MTBLS661	Analysis of metabolomics raw data	Table S1-6.xls	figshare	doi:10.6084/m9.figshare.c.4064654	https://doi.org/10.6084/m9.figshare.c.4064654	delta_mshA	CDC1551	replicate 2
Mycobacterium tuberculosis_wild type_CDC1551	Sample preparation for the metabolomics analysis of the mutants	Sample preparation method 1	Liquid chromatography tandem mass spectrometry for metabolomics analysis	Waters Xevo TQ	Mycobacterium tuberculosis_wild type_CDC1551_quantification of thiols	S70.raw	MetaboLights	MTBLS661	https://identifiers.org/metabolights:MTBLS661	Analysis of metabolomics raw data	Table S1-6.xls	figshare	doi:10.6084/m9.figshare.c.4064654	https://doi.org/10.6084/m9.figshare.c.4064654	wild type	CDC1551	replicate 2
Mycobacterium bovis_wild type_BCG	Sample preparation for the metabolomics analysis of the mutants	Sample preparation method 1	Liquid chromatography tandem mass spectrometry for metabolomics analysis	Waters Xevo TQ	Mycobacterium bovis_wild type_BCG_quantification of thiols	S71.raw	MetaboLights	MTBLS661	https://identifiers.org/metabolights:MTBLS661	Analysis of metabolomics raw data	Table S1-6.xls	figshare	doi:10.6084/m9.figshare.c.4064654	https://doi.org/10.6084/m9.figshare.c.4064654	wild type	BCG	replicate 2
Mycobacterium tuberculosis_wild type_H37Rv	Sample preparation for the metabolomics analysis of the mutants	Sample preparation method 1	Liquid chromatography tandem mass spectrometry for metabolomics analysis	Waters Xevo TQ	Mycobacterium tuberculosis_wild type_H37Rv_quantification of thiols	S72.raw	MetaboLights	MTBLS661	https://identifiers.org/metabolights:MTBLS661	Analysis of metabolomics raw data	Table S1-6.xls	figshare	doi:10.6084/m9.figshare.c.4064654	https://doi.org/10.6084/m9.figshare.c.4064654	wild type	H37Rv	replicate 2
Mycobacterium tuberculosis_delta_egtA_CDC1551	Sample preparation for the metabolomics analysis of the mutants	Sample preparation method 1	Liquid chromatography tandem mass spectrometry for metabolomics analysis	Waters Xevo TQ	Mycobacterium tuberculosis_delta_egtA_CDC1551_quantification of thiols	S73.raw	MetaboLights	MTBLS661	https://identifiers.org/metabolights:MTBLS661	Analysis of metabolomics raw data	Table S1-6.xls	figshare	doi:10.6084/m9.figshare.c.4064654	https://doi.org/10.6084/m9.figshare.c.4064654	delta_egtA	CDC1551	replicate 2
Mycobacterium tuberculosis_delta_egtB_CDC1551	Sample preparation for the metabolomics analysis of the mutants	Sample preparation method 1	Liquid chromatography tandem mass spectrometry for metabolomics analysis	Waters Xevo TQ	Mycobacterium tuberculosis_delta_egtB_CDC1551_quantification of thiols	S74.raw	MetaboLights	MTBLS661	https://identifiers.org/metabolights:MTBLS661	Analysis of metabolomics raw data	Table S1-6.xls	figshare	doi:10.6084/m9.figshare.c.4064654	https://doi.org/10.6084/m9.figshare.c.4064654	delta_egtB	CDC1551	replicate 2
Mycobacterium tuberculosis_delta_egtB_H37Rv	Sample preparation for the metabolomics analysis of the mutants	Sample preparation method 1	Liquid chromatography tandem mass spectrometry for metabolomics analysis	Waters Xevo TQ	Mycobacterium tuberculosis_delta_egtB_H37Rv_quantification of thiols	S75.raw	MetaboLights	MTBLS661	https://identifiers.org/metabolights:MTBLS661	Analysis of metabolomics raw data	Table S1-6.xls	figshare	doi:10.6084/m9.figshare.c.4064654	https://doi.org/10.6084/m9.figshare.c.4064654	delta_egtB	H37Rv	replicate 2
Mycobacterium tuberculosis_delta_egtC_CDC1551	Sample preparation for the metabolomics analysis of the mutants	Sample preparation method 1	Liquid chromatography tandem mass spectrometry for metabolomics analysis	Waters Xevo TQ	Mycobacterium tuberculosis_delta_egtC_CDC1551_quantification of thiols	S76.raw	MetaboLights	MTBLS661	https://identifiers.org/metabolights:MTBLS661	Analysis of metabolomics raw data	Table S1-6.xls	figshare	doi:10.6084/m9.figshare.c.4064654	https://doi.org/10.6084/m9.figshare.c.4064654	delta_egtC	CDC1551	replicate 2
Mycobacterium tuberculosis_delta_egtD_CDC1551	Sample preparation for the metabolomics analysis of the mutants	Sample preparation method 1	Liquid chromatography tandem mass spectrometry for metabolomics analysis	Waters Xevo TQ	Mycobacterium tuberculosis_delta_egtD_CDC1551_quantification of thiols	S77.raw	MetaboLights	MTBLS661	https://identifiers.org/metabolights:MTBLS661	Analysis of metabolomics raw data	Table S1-6.xls	figshare	doi:10.6084/m9.figshare.c.4064654	https://doi.org/10.6084/m9.figshare.c.4064654	delta_egtD	CDC1551	replicate 2
Mycobacterium tuberculosis_delta_egtE_CDC1551	Sample preparation for the metabolomics analysis of the mutants	Sample preparation method 1	Liquid chromatography tandem mass spectrometry for metabolomics analysis	Waters Xevo TQ	Mycobacterium tuberculosis_delta_egtE_CDC1551_quantification of thiols	S78.raw	MetaboLights	MTBLS661	https://identifiers.org/metabolights:MTBLS661	Analysis of metabolomics raw data	Table S1-6.xls	figshare	doi:10.6084/m9.figshare.c.4064654	https://doi.org/10.6084/m9.figshare.c.4064654	delta_egtE	CDC1551	replicate 2
Mycobacterium tuberculosis_delta_egtE_H37Rv	Sample preparation for the metabolomics analysis of the mutants	Sample preparation method 1	Liquid chromatography tandem mass spectrometry for metabolomics analysis	Waters Xevo TQ	Mycobacterium tuberculosis_delta_egtE_H37Rv_quantification of thiols	S79.raw	MetaboLights	MTBLS661	https://identifiers.org/metabolights:MTBLS661	Analysis of metabolomics raw data	Table S1-6.xls	figshare	doi:10.6084/m9.figshare.c.4064654	https://doi.org/10.6084/m9.figshare.c.4064654	delta_egtE	H37Rv	replicate 2
Mycobacterium tuberculosis_delta_mshA_CDC1551	Sample preparation for the metabolomics analysis of the mutants	Sample preparation method 1	Liquid chromatography tandem mass spectrometry for metabolomics analysis	Waters Xevo TQ	Mycobacterium tuberculosis_delta_mshA_CDC1551_quantification of thiols	S80.raw	MetaboLights	MTBLS661	https://identifiers.org/metabolights:MTBLS661	Analysis of metabolomics raw data	Table S1-6.xls	figshare	doi:10.6084/m9.figshare.c.4064654	https://doi.org/10.6084/m9.figshare.c.4064654	delta_mshA	CDC1551	replicate 2
Mycobacterium tuberculosis_delta_egtA_CDC1551	Sample preparation for the metabolomics analysis of the mutants	Sample preparation method 1	Liquid chromatography tandem mass spectrometry for metabolomics analysis	Waters Xevo TQ	Mycobacterium tuberculosis_delta_egtA_CDC1551_quantification of thiols	S81.raw	MetaboLights	MTBLS661	https://identifiers.org/metabolights:MTBLS661	Analysis of metabolomics raw data	Table S1-6.xls	figshare	doi:10.6084/m9.figshare.c.4064654	https://doi.org/10.6084/m9.figshare.c.4064654	delta_egtA	CDC1551	replicate 2
Mycobacterium tuberculosis_delta_egtB_CDC1551	Sample preparation for the metabolomics analysis of the mutants	Sample preparation method 1	Liquid chromatography tandem mass spectrometry for metabolomics analysis	Waters Xevo TQ	Mycobacterium tuberculosis_delta_egtB_CDC1551_quantification of thiols	S82.raw	MetaboLights	MTBLS661	https://identifiers.org/metabolights:MTBLS661	Analysis of metabolomics raw data	Table S1-6.xls	figshare	doi:10.6084/m9.figshare.c.4064654	https://doi.org/10.6084/m9.figshare.c.4064654	delta_egtB	CDC1551	replicate 2
Mycobacterium tuberculosis_delta_egtD_CDC1551	Sample preparation for the metabolomics analysis of the mutants	Sample preparation method 1	Liquid chromatography tandem mass spectrometry for metabolomics analysis	Waters Xevo TQ	Mycobacterium tuberculosis_delta_egtD_CDC1551_quantification of thiols	S83.raw	MetaboLights	MTBLS661	https://identifiers.org/metabolights:MTBLS661	Analysis of metabolomics raw data	Table S1-6.xls	figshare	doi:10.6084/m9.figshare.c.4064654	https://doi.org/10.6084/m9.figshare.c.4064654	delta_egtD	CDC1551	replicate 2
Mycobacterium tuberculosis_delta_egtAc_CDC1551	Sample preparation for the metabolomics analysis of the mutants	Sample preparation method 1	Liquid chromatography tandem mass spectrometry for metabolomics analysis	Waters Xevo TQ	Mycobacterium tuberculosis_delta_egtAc_CDC1551_quantification of thiols	S84.raw	MetaboLights	MTBLS661	https://identifiers.org/metabolights:MTBLS661	Analysis of metabolomics raw data	Table S1-6.xls	figshare	doi:10.6084/m9.figshare.c.4064654	https://doi.org/10.6084/m9.figshare.c.4064654	delta_egtAc	CDC1551	replicate 2
Mycobacterium tuberculosis_delta_egtBc_CDC1551	Sample preparation for the metabolomics analysis of the mutants	Sample preparation method 1	Liquid chromatography tandem mass spectrometry for metabolomics analysis	Waters Xevo TQ	Mycobacterium tuberculosis_delta_egtBc_CDC1551_quantification of thiols	S85.raw	MetaboLights	MTBLS661	https://identifiers.org/metabolights:MTBLS661	Analysis of metabolomics raw data	Table S1-6.xls	figshare	doi:10.6084/m9.figshare.c.4064654	https://doi.org/10.6084/m9.figshare.c.4064654	delta_egtBc	CDC1551	replicate 2
Mycobacterium tuberculosis_delta_egtCc_CDC1551	Sample preparation for the metabolomics analysis of the mutants	Sample preparation method 1	Liquid chromatography tandem mass spectrometry for metabolomics analysis	Waters Xevo TQ	Mycobacterium tuberculosis_delta_egtCc_CDC1551_quantification of thiols	S86.raw	MetaboLights	MTBLS661	https://identifiers.org/metabolights:MTBLS661	Analysis of metabolomics raw data	Table S1-6.xls	figshare	doi:10.6084/m9.figshare.c.4064654	https://doi.org/10.6084/m9.figshare.c.4064654	delta_egtCc	CDC1551	replicate 2
Mycobacterium tuberculosis_delta_egtDc_CDC1551	Sample preparation for the metabolomics analysis of the mutants	Sample preparation method 1	Liquid chromatography tandem mass spectrometry for metabolomics analysis	Waters Xevo TQ	Mycobacterium tuberculosis_delta_egtDc_CDC1551_quantification of thiols	S87.raw	MetaboLights	MTBLS661	https://identifiers.org/metabolights:MTBLS661	Analysis of metabolomics raw data	Table S1-6.xls	figshare	doi:10.6084/m9.figshare.c.4064654	https://doi.org/10.6084/m9.figshare.c.4064654	delta_egtDc	CDC1551	replicate 2
Mycobacterium tuberculosis_delta_mshAc_CDC1551	Sample preparation for the metabolomics analysis of the mutants	Sample preparation method 1	Liquid chromatography tandem mass spectrometry for metabolomics analysis	Waters Xevo TQ	Mycobacterium tuberculosis_delta_mshAc_CDC1551_quantification of thiols	S88.raw	MetaboLights	MTBLS661	https://identifiers.org/metabolights:MTBLS661	Analysis of metabolomics raw data	Table S1-6.xls	figshare	doi:10.6084/m9.figshare.c.4064654	https://doi.org/10.6084/m9.figshare.c.4064654	delta_mshAc	CDC1551	replicate 2
Mycobacterium tuberculosis_wild type_CDC1551	Sample preparation for the metabolomics analysis of the mutants	Sample preparation method 1	Liquid chromatography tandem mass spectrometry for metabolomics analysis	Waters Xevo TQ	Mycobacterium tuberculosis_wild type_CDC1551_quantification of thiols	S89.raw	MetaboLights	MTBLS661	https://identifiers.org/metabolights:MTBLS661	Analysis of metabolomics raw data	Table S1-6.xls	figshare	doi:10.6084/m9.figshare.c.4064654	https://doi.org/10.6084/m9.figshare.c.4064654	wild type	CDC1551	replicate 2
Mycobacterium tuberculosis_wild type_H37Rv	Sample preparation for the metabolomics analysis of the mutants	Sample preparation method 1	Liquid chromatography tandem mass spectrometry for metabolomics analysis	Waters Xevo TQ	Mycobacterium tuberculosis_wild type_H37Rv_quantification of thiols	S90.raw	MetaboLights	MTBLS661	https://identifiers.org/metabolights:MTBLS661	Analysis of metabolomics raw data	Table S1-6.xls	figshare	doi:10.6084/m9.figshare.c.4064654	https://doi.org/10.6084/m9.figshare.c.4064654	wild type	H37Rv	replicate 2
Mycobacterium bovis_wild type_BCG	Sample preparation for the metabolomics analysis of the mutants	Sample preparation method 1	Liquid chromatography tandem mass spectrometry for metabolomics analysis	Waters Xevo TQ	Mycobacterium bovis_wild type_BCG_quantification of thiols	S91.raw	MetaboLights	MTBLS661	https://identifiers.org/metabolights:MTBLS661	Analysis of metabolomics raw data	Table S1-6.xls	figshare	doi:10.6084/m9.figshare.c.4064654	https://doi.org/10.6084/m9.figshare.c.4064654	wild type	BCG	replicate 2
Mycobacterium tuberculosis_delta_mshA_CDC1551	Sample preparation for the metabolomics analysis of the mutants	Sample preparation method 1	Liquid chromatography tandem mass spectrometry for metabolomics analysis	Waters Xevo TQ	Mycobacterium tuberculosis_delta_mshA_CDC1551_quantification of thiols	S92.raw	MetaboLights	MTBLS661	https://identifiers.org/metabolights:MTBLS661	Analysis of metabolomics raw data	Table S1-6.xls	figshare	doi:10.6084/m9.figshare.c.4064654	https://doi.org/10.6084/m9.figshare.c.4064654	delta_mshA	CDC1551	replicate 2
Mycobacterium tuberculosis_delta_egtA_CDC1551	Sample preparation for the metabolomics analysis of the mutants	Sample preparation method 2	Liquid chromatography tandem mass spectrometry for metabolomics analysis	Waters Xevo TQ	Mycobacterium tuberculosis_delta_egtA_CDC1551_quantification of thiols	S93.raw	MetaboLights	MTBLS661	https://identifiers.org/metabolights:MTBLS661	Analysis of metabolomics raw data	Table S1-6.xls	figshare	doi:10.6084/m9.figshare.c.4064654	https://doi.org/10.6084/m9.figshare.c.4064654	delta_egtA	CDC1551	replicate 1
Mycobacterium tuberculosis_delta_egtA_CDC1551	Sample preparation for the metabolomics analysis of the mutants	Sample preparation method 2	Liquid chromatography tandem mass spectrometry for metabolomics analysis	Waters Xevo TQ	Mycobacterium tuberculosis_delta_egtA_CDC1551_quantification of thiols	S94.raw	MetaboLights	MTBLS661	https://identifiers.org/metabolights:MTBLS661	Analysis of metabolomics raw data	Table S1-6.xls	figshare	doi:10.6084/m9.figshare.c.4064654	https://doi.org/10.6084/m9.figshare.c.4064654	delta_egtA	CDC1551	replicate 2
Mycobacterium tuberculosis_delta_egtB_CDC1551	Sample preparation for the metabolomics analysis of the mutants	Sample preparation method 2	Liquid chromatography tandem mass spectrometry for metabolomics analysis	Waters Xevo TQ	Mycobacterium tuberculosis_delta_egtB_CDC1551_quantification of thiols	S95.raw	MetaboLights	MTBLS661	https://identifiers.org/metabolights:MTBLS661	Analysis of metabolomics raw data	Table S1-6.xls	figshare	doi:10.6084/m9.figshare.c.4064654	https://doi.org/10.6084/m9.figshare.c.4064654	delta_egtB	CDC1551	replicate 1
Mycobacterium tuberculosis_delta_egtB_CDC1551	Sample preparation for the metabolomics analysis of the mutants	Sample preparation method 2	Liquid chromatography tandem mass spectrometry for metabolomics analysis	Waters Xevo TQ	Mycobacterium tuberculosis_delta_egtB_CDC1551_quantification of thiols	S96.raw	MetaboLights	MTBLS661	https://identifiers.org/metabolights:MTBLS661	Analysis of metabolomics raw data	Table S1-6.xls	figshare	doi:10.6084/m9.figshare.c.4064654	https://doi.org/10.6084/m9.figshare.c.4064654	delta_egtB	CDC1551	replicate 2
Mycobacterium tuberculosis_delta_egtD_CDC1551	Sample preparation for the metabolomics analysis of the mutants	Sample preparation method 2	Liquid chromatography tandem mass spectrometry for metabolomics analysis	Waters Xevo TQ	Mycobacterium tuberculosis_delta_egtD_CDC1551_quantification of thiols	S97.raw	MetaboLights	MTBLS661	https://identifiers.org/metabolights:MTBLS661	Analysis of metabolomics raw data	Table S1-6.xls	figshare	doi:10.6084/m9.figshare.c.4064654	https://doi.org/10.6084/m9.figshare.c.4064654	delta_egtD	CDC1551	replicate 1
Mycobacterium tuberculosis_delta_egtD_CDC1551	Sample preparation for the metabolomics analysis of the mutants	Sample preparation method 2	Liquid chromatography tandem mass spectrometry for metabolomics analysis	Waters Xevo TQ	Mycobacterium tuberculosis_delta_egtD_CDC1551_quantification of thiols	S98.raw	MetaboLights	MTBLS661	https://identifiers.org/metabolights:MTBLS661	Analysis of metabolomics raw data	Table S1-6.xls	figshare	doi:10.6084/m9.figshare.c.4064654	https://doi.org/10.6084/m9.figshare.c.4064654	delta_egtD	CDC1551	replicate 2
Mycobacterium tuberculosis_delta_mshA_CDC1551	Sample preparation for the metabolomics analysis of the mutants	Sample preparation method 2	Liquid chromatography tandem mass spectrometry for metabolomics analysis	Waters Xevo TQ	Mycobacterium tuberculosis_delta_mshA_CDC1551_quantification of thiols	S99.raw	MetaboLights	MTBLS661	https://identifiers.org/metabolights:MTBLS661	Analysis of metabolomics raw data	Table S1-6.xls	figshare	doi:10.6084/m9.figshare.c.4064654	https://doi.org/10.6084/m9.figshare.c.4064654	delta_mshA	CDC1551	replicate 1
Mycobacterium tuberculosis_delta_mshA_CDC1551	Sample preparation for the metabolomics analysis of the mutants	Sample preparation method 2	Liquid chromatography tandem mass spectrometry for metabolomics analysis	Waters Xevo TQ	Mycobacterium tuberculosis_delta_mshA_CDC1551_quantification of thiols	S100.raw	MetaboLights	MTBLS661	https://identifiers.org/metabolights:MTBLS661	Analysis of metabolomics raw data	Table S1-6.xls	figshare	doi:10.6084/m9.figshare.c.4064654	https://doi.org/10.6084/m9.figshare.c.4064654	delta_mshA	CDC1551	replicate 2
Mycobacterium tuberculosis_wild type_CDC1551	Sample preparation for the metabolomics analysis of the mutants	Sample preparation method 2	Liquid chromatography tandem mass spectrometry for metabolomics analysis	Waters Xevo TQ	Mycobacterium tuberculosis_wild type_CDC1551_quantification of thiols	S101.raw	MetaboLights	MTBLS661	https://identifiers.org/metabolights:MTBLS661	Analysis of metabolomics raw data	Table S1-6.xls	figshare	doi:10.6084/m9.figshare.c.4064654	https://doi.org/10.6084/m9.figshare.c.4064654	wild type	CDC1551	replicate 1
Mycobacterium tuberculosis_wild type_CDC1551	Sample preparation for the metabolomics analysis of the mutants	Sample preparation method 2	Liquid chromatography tandem mass spectrometry for metabolomics analysis	Waters Xevo TQ	Mycobacterium tuberculosis_wild type_CDC1551_quantification of thiols	S102.raw	MetaboLights	MTBLS661	https://identifiers.org/metabolights:MTBLS661	Analysis of metabolomics raw data	Table S1-6.xls	figshare	doi:10.6084/m9.figshare.c.4064654	https://doi.org/10.6084/m9.figshare.c.4064654	wild type	CDC1551	replicate 2
Mycobacterium tuberculosis_delta_egtA_CDC1551	Sample preparation for the metabolomics analysis of the mutants	Sample preparation method 2	Liquid chromatography tandem mass spectrometry for metabolomics analysis	Waters Xevo TQ	Mycobacterium tuberculosis_delta_egtA_CDC1551_quantification of thiols	S103.raw	MetaboLights	MTBLS661	https://identifiers.org/metabolights:MTBLS661	Analysis of metabolomics raw data	Table S1-6.xls	figshare	doi:10.6084/m9.figshare.c.4064654	https://doi.org/10.6084/m9.figshare.c.4064654	delta_egtA	CDC1551	replicate 1
Mycobacterium tuberculosis_delta_egtA_CDC1551	Sample preparation for the metabolomics analysis of the mutants	Sample preparation method 2	Liquid chromatography tandem mass spectrometry for metabolomics analysis	Waters Xevo TQ	Mycobacterium tuberculosis_delta_egtA_CDC1551_quantification of thiols	S104.raw	MetaboLights	MTBLS661	https://identifiers.org/metabolights:MTBLS661	Analysis of metabolomics raw data	Table S1-6.xls	figshare	doi:10.6084/m9.figshare.c.4064654	https://doi.org/10.6084/m9.figshare.c.4064654	delta_egtA	CDC1551	replicate 2
Mycobacterium tuberculosis_delta_egtB_CDC1551	Sample preparation for the metabolomics analysis of the mutants	Sample preparation method 2	Liquid chromatography tandem mass spectrometry for metabolomics analysis	Waters Xevo TQ	Mycobacterium tuberculosis_delta_egtB_CDC1551_quantification of thiols	S105.raw	MetaboLights	MTBLS661	https://identifiers.org/metabolights:MTBLS661	Analysis of metabolomics raw data	Table S1-6.xls	figshare	doi:10.6084/m9.figshare.c.4064654	https://doi.org/10.6084/m9.figshare.c.4064654	delta_egtB	CDC1551	replicate 1
Mycobacterium tuberculosis_delta_egtB_CDC1551	Sample preparation for the metabolomics analysis of the mutants	Sample preparation method 2	Liquid chromatography tandem mass spectrometry for metabolomics analysis	Waters Xevo TQ	Mycobacterium tuberculosis_delta_egtB_CDC1551_quantification of thiols	S106.raw	MetaboLights	MTBLS661	https://identifiers.org/metabolights:MTBLS661	Analysis of metabolomics raw data	Table S1-6.xls	figshare	doi:10.6084/m9.figshare.c.4064654	https://doi.org/10.6084/m9.figshare.c.4064654	delta_egtB	CDC1551	replicate 2
Mycobacterium tuberculosis_delta_egtD_CDC1551	Sample preparation for the metabolomics analysis of the mutants	Sample preparation method 2	Liquid chromatography tandem mass spectrometry for metabolomics analysis	Waters Xevo TQ	Mycobacterium tuberculosis_delta_egtD_CDC1551_quantification of thiols	S107.raw	MetaboLights	MTBLS661	https://identifiers.org/metabolights:MTBLS661	Analysis of metabolomics raw data	Table S1-6.xls	figshare	doi:10.6084/m9.figshare.c.4064654	https://doi.org/10.6084/m9.figshare.c.4064654	delta_egtD	CDC1551	replicate 1
Mycobacterium tuberculosis_delta_egtD_CDC1551	Sample preparation for the metabolomics analysis of the mutants	Sample preparation method 2	Liquid chromatography tandem mass spectrometry for metabolomics analysis	Waters Xevo TQ	Mycobacterium tuberculosis_delta_egtD_CDC1551_quantification of thiols	S108.raw	MetaboLights	MTBLS661	https://identifiers.org/metabolights:MTBLS661	Analysis of metabolomics raw data	Table S1-6.xls	figshare	doi:10.6084/m9.figshare.c.4064654	https://doi.org/10.6084/m9.figshare.c.4064654	delta_egtD	CDC1551	replicate 2
Mycobacterium tuberculosis_delta_mshA_CDC1551	Sample preparation for the metabolomics analysis of the mutants	Sample preparation method 2	Liquid chromatography tandem mass spectrometry for metabolomics analysis	Waters Xevo TQ	Mycobacterium tuberculosis_delta_mshA_CDC1551_quantification of thiols	S109.raw	MetaboLights	MTBLS661	https://identifiers.org/metabolights:MTBLS661	Analysis of metabolomics raw data	Table S1-6.xls	figshare	doi:10.6084/m9.figshare.c.4064654	https://doi.org/10.6084/m9.figshare.c.4064654	delta_mshA	CDC1551	replicate 1
Mycobacterium tuberculosis_delta_mshA_CDC1551	Sample preparation for the metabolomics analysis of the mutants	Sample preparation method 2	Liquid chromatography tandem mass spectrometry for metabolomics analysis	Waters Xevo TQ	Mycobacterium tuberculosis_delta_mshA_CDC1551_quantification of thiols	S110.raw	MetaboLights	MTBLS661	https://identifiers.org/metabolights:MTBLS661	Analysis of metabolomics raw data	Table S1-6.xls	figshare	doi:10.6084/m9.figshare.c.4064654	https://doi.org/10.6084/m9.figshare.c.4064654	delta_mshA	CDC1551	replicate 2
Mycobacterium tuberculosis_wild type_CDC1551	Sample preparation for the metabolomics analysis of the mutants	Sample preparation method 2	Liquid chromatography tandem mass spectrometry for metabolomics analysis	Waters Xevo TQ	Mycobacterium tuberculosis_wild type_CDC1551_quantification of thiols	S111.raw	MetaboLights	MTBLS661	https://identifiers.org/metabolights:MTBLS661	Analysis of metabolomics raw data	Table S1-6.xls	figshare	doi:10.6084/m9.figshare.c.4064654	https://doi.org/10.6084/m9.figshare.c.4064654	wild type	CDC1551	replicate 1
Mycobacterium tuberculosis_wild type_CDC1551	Sample preparation for the metabolomics analysis of the mutants	Sample preparation method 2	Liquid chromatography tandem mass spectrometry for metabolomics analysis	Waters Xevo TQ	Mycobacterium tuberculosis_wild type_CDC1551_quantification of thiols	S112.raw	MetaboLights	MTBLS661	https://identifiers.org/metabolights:MTBLS661	Analysis of metabolomics raw data	Table S1-6.xls	figshare	doi:10.6084/m9.figshare.c.4064654	https://doi.org/10.6084/m9.figshare.c.4064654	wild type	CDC1551	replicate 2
Mycobacterium tuberculosis_wild type_CDC1551	Sample preparation for the metabolomics analysis of the mutants	Sample preparation method 2	Liquid chromatography tandem mass spectrometry for metabolomics analysis	Waters Xevo TQ	Mycobacterium tuberculosis_wild type_CDC1551_quantification of thiols in response to treatment	S113.raw	MetaboLights	MTBLS661	https://identifiers.org/metabolights:MTBLS661	Analysis of metabolomics raw data	Table S7.xls	figshare	doi:10.6084/m9.figshare.c.4064654	https://doi.org/10.6084/m9.figshare.c.4064654	wild type	CDC1551	replicate 1	untreated control
Mycobacterium tuberculosis_wild type_CDC1551	Sample preparation for the metabolomics analysis of the mutants	Sample preparation method 2	Liquid chromatography tandem mass spectrometry for metabolomics analysis	Waters Xevo TQ	Mycobacterium tuberculosis_wild type_CDC1551_quantification of thiols in response to treatment	S114.raw	MetaboLights	MTBLS661	https://identifiers.org/metabolights:MTBLS661	Analysis of metabolomics raw data	Table S7.xls	figshare	doi:10.6084/m9.figshare.c.4064654	https://doi.org/10.6084/m9.figshare.c.4064654	wild type	CDC1551	replicate 2	untreated control
Mycobacterium tuberculosis_wild type_CDC1551	Sample preparation for the metabolomics analysis of the mutants	Sample preparation method 2	Liquid chromatography tandem mass spectrometry for metabolomics analysis	Waters Xevo TQ	Mycobacterium tuberculosis_wild type_CDC1551_quantification of thiols in response to treatment	S115.raw	MetaboLights	MTBLS661	https://identifiers.org/metabolights:MTBLS661	Analysis of metabolomics raw data	Table S7.xls	figshare	doi:10.6084/m9.figshare.c.4064654	https://doi.org/10.6084/m9.figshare.c.4064654	wild type	CDC1551	replicate 3	untreated control
Mycobacterium tuberculosis_wild type_CDC1551	Sample preparation for the metabolomics analysis of the mutants	Sample preparation method 2	Liquid chromatography tandem mass spectrometry for metabolomics analysis	Waters Xevo TQ	Mycobacterium tuberculosis_wild type_CDC1551_quantification of thiols in response to treatment	S116.raw	MetaboLights	MTBLS661	https://identifiers.org/metabolights:MTBLS661	Analysis of metabolomics raw data	Table S7.xls	figshare	doi:10.6084/m9.figshare.c.4064654	https://doi.org/10.6084/m9.figshare.c.4064654	wild type	CDC1551	replicate 1	untreated control
Mycobacterium tuberculosis_wild type_CDC1551	Sample preparation for the metabolomics analysis of the mutants	Sample preparation method 2	Liquid chromatography tandem mass spectrometry for metabolomics analysis	Waters Xevo TQ	Mycobacterium tuberculosis_wild type_CDC1551_quantification of thiols in response to treatment	S117.raw	MetaboLights	MTBLS661	https://identifiers.org/metabolights:MTBLS661	Analysis of metabolomics raw data	Table S7.xls	figshare	doi:10.6084/m9.figshare.c.4064654	https://doi.org/10.6084/m9.figshare.c.4064654	wild type	CDC1551	replicate 2	untreated control
Mycobacterium tuberculosis_wild type_CDC1551	Sample preparation for the metabolomics analysis of the mutants	Sample preparation method 2	Liquid chromatography tandem mass spectrometry for metabolomics analysis	Waters Xevo TQ	Mycobacterium tuberculosis_wild type_CDC1551_quantification of thiols in response to treatment	S118.raw	MetaboLights	MTBLS661	https://identifiers.org/metabolights:MTBLS661	Analysis of metabolomics raw data	Table S7.xls	figshare	doi:10.6084/m9.figshare.c.4064654	https://doi.org/10.6084/m9.figshare.c.4064654	wild type	CDC1551	replicate 3	untreated control
Mycobacterium tuberculosis_wild type_CDC1551	Sample preparation for the metabolomics analysis of the mutants	Sample preparation method 2	Liquid chromatography tandem mass spectrometry for metabolomics analysis	Waters Xevo TQ	Mycobacterium tuberculosis_wild type_CDC1551_quantification of thiols in response to treatment	S119.raw	MetaboLights	MTBLS661	https://identifiers.org/metabolights:MTBLS661	Analysis of metabolomics raw data	Table S7.xls	figshare	doi:10.6084/m9.figshare.c.4064654	https://doi.org/10.6084/m9.figshare.c.4064654	wild type	CDC1551	replicate 1	Bacitracin treated
Mycobacterium tuberculosis_wild type_CDC1551	Sample preparation for the metabolomics analysis of the mutants	Sample preparation method 2	Liquid chromatography tandem mass spectrometry for metabolomics analysis	Waters Xevo TQ	Mycobacterium tuberculosis_wild type_CDC1551_quantification of thiols in response to treatment	S120.raw	MetaboLights	MTBLS661	https://identifiers.org/metabolights:MTBLS661	Analysis of metabolomics raw data	Table S7.xls	figshare	doi:10.6084/m9.figshare.c.4064654	https://doi.org/10.6084/m9.figshare.c.4064654	wild type	CDC1551	replicate 2	Bacitracin treated
Mycobacterium tuberculosis_wild type_CDC1551	Sample preparation for the metabolomics analysis of the mutants	Sample preparation method 2	Liquid chromatography tandem mass spectrometry for metabolomics analysis	Waters Xevo TQ	Mycobacterium tuberculosis_wild type_CDC1551_quantification of thiols in response to treatment	S121.raw	MetaboLights	MTBLS661	https://identifiers.org/metabolights:MTBLS661	Analysis of metabolomics raw data	Table S7.xls	figshare	doi:10.6084/m9.figshare.c.4064654	https://doi.org/10.6084/m9.figshare.c.4064654	wild type	CDC1551	replicate 1	Bacitracin treated
Mycobacterium tuberculosis_wild type_CDC1551	Sample preparation for the metabolomics analysis of the mutants	Sample preparation method 2	Liquid chromatography tandem mass spectrometry for metabolomics analysis	Waters Xevo TQ	Mycobacterium tuberculosis_wild type_CDC1551_quantification of thiols in response to treatment	S122.raw	MetaboLights	MTBLS661	https://identifiers.org/metabolights:MTBLS661	Analysis of metabolomics raw data	Table S7.xls	figshare	doi:10.6084/m9.figshare.c.4064654	https://doi.org/10.6084/m9.figshare.c.4064654	wild type	CDC1551	replicate 2	Bacitracin treated
Mycobacterium tuberculosis_wild type_CDC1551	Sample preparation for the metabolomics analysis of the mutants	Sample preparation method 2	Liquid chromatography tandem mass spectrometry for metabolomics analysis	Waters Xevo TQ	Mycobacterium tuberculosis_wild type_CDC1551_quantification of thiols in response to treatment	S123.raw	MetaboLights	MTBLS661	https://identifiers.org/metabolights:MTBLS661	Analysis of metabolomics raw data	Table S7.xls	figshare	doi:10.6084/m9.figshare.c.4064654	https://doi.org/10.6084/m9.figshare.c.4064654	wild type	CDC1551	replicate 2	Fusarate treated
Mycobacterium tuberculosis_wild type_CDC1551	Sample preparation for the metabolomics analysis of the mutants	Sample preparation method 2	Liquid chromatography tandem mass spectrometry for metabolomics analysis	Waters Xevo TQ	Mycobacterium tuberculosis_wild type_CDC1551_quantification of thiols in response to treatment	S124.raw	MetaboLights	MTBLS661	https://identifiers.org/metabolights:MTBLS661	Analysis of metabolomics raw data	Table S7.xls	figshare	doi:10.6084/m9.figshare.c.4064654	https://doi.org/10.6084/m9.figshare.c.4064654	wild type	CDC1551	replicate 3	Fusarate treated
Mycobacterium tuberculosis_wild type_CDC1551	Sample preparation for the metabolomics analysis of the mutants	Sample preparation method 2	Liquid chromatography tandem mass spectrometry for metabolomics analysis	Waters Xevo TQ	Mycobacterium tuberculosis_wild type_CDC1551_quantification of thiols in response to treatment	S125.raw	MetaboLights	MTBLS661	https://identifiers.org/metabolights:MTBLS661	Analysis of metabolomics raw data	Table S7.xls	figshare	doi:10.6084/m9.figshare.c.4064654	https://doi.org/10.6084/m9.figshare.c.4064654	wild type	CDC1551	replicate 2	Fusarate treated
Mycobacterium tuberculosis_wild type_CDC1551	Sample preparation for the metabolomics analysis of the mutants	Sample preparation method 2	Liquid chromatography tandem mass spectrometry for metabolomics analysis	Waters Xevo TQ	Mycobacterium tuberculosis_wild type_CDC1551_quantification of thiols in response to treatment	S126.raw	MetaboLights	MTBLS661	https://identifiers.org/metabolights:MTBLS661	Analysis of metabolomics raw data	Table S7.xls	figshare	doi:10.6084/m9.figshare.c.4064654	https://doi.org/10.6084/m9.figshare.c.4064654	wild type	CDC1551	replicate 3	Fusarate treated
Mycobacterium tuberculosis_wild type_CDC1551	Sample preparation for the metabolomics analysis of the mutants	Sample preparation method 2	Liquid chromatography tandem mass spectrometry for metabolomics analysis	Waters Xevo TQ	Mycobacterium tuberculosis_wild type_CDC1551_quantification of thiols in response to treatment	S127.raw	MetaboLights	MTBLS661	https://identifiers.org/metabolights:MTBLS661	Analysis of metabolomics raw data	Table S7.xls	figshare	doi:10.6084/m9.figshare.c.4064654	https://doi.org/10.6084/m9.figshare.c.4064654	wild type	CDC1551	replicate 2	Azaguanine treated
Mycobacterium tuberculosis_wild type_CDC1551	Sample preparation for the metabolomics analysis of the mutants	Sample preparation method 2	Liquid chromatography tandem mass spectrometry for metabolomics analysis	Waters Xevo TQ	Mycobacterium tuberculosis_wild type_CDC1551_quantification of thiols in response to treatment	S128.raw	MetaboLights	MTBLS661	https://identifiers.org/metabolights:MTBLS661	Analysis of metabolomics raw data	Table S7.xls	figshare	doi:10.6084/m9.figshare.c.4064654	https://doi.org/10.6084/m9.figshare.c.4064654	wild type	CDC1551	replicate 3	Azaguanine treated
Mycobacterium tuberculosis_wild type_CDC1551	Sample preparation for the metabolomics analysis of the mutants	Sample preparation method 2	Liquid chromatography tandem mass spectrometry for metabolomics analysis	Waters Xevo TQ	Mycobacterium tuberculosis_wild type_CDC1551_quantification of thiols in response to treatment	S129.raw	MetaboLights	MTBLS661	https://identifiers.org/metabolights:MTBLS661	Analysis of metabolomics raw data	Table S7.xls	figshare	doi:10.6084/m9.figshare.c.4064654	https://doi.org/10.6084/m9.figshare.c.4064654	wild type	CDC1551	replicate 2	Azaguanine treated
Mycobacterium tuberculosis_wild type_CDC1551	Sample preparation for the metabolomics analysis of the mutants	Sample preparation method 2	Liquid chromatography tandem mass spectrometry for metabolomics analysis	Waters Xevo TQ	Mycobacterium tuberculosis_wild type_CDC1551_quantification of thiols in response to treatment	S130.raw	MetaboLights	MTBLS661	https://identifiers.org/metabolights:MTBLS661	Analysis of metabolomics raw data	Table S7.xls	figshare	doi:10.6084/m9.figshare.c.4064654	https://doi.org/10.6084/m9.figshare.c.4064654	wild type	CDC1551	replicate 3	Azaguanine treated
Mycobacterium tuberculosis_wild type_CDC1551	Sample preparation for the metabolomics analysis of the mutants	Sample preparation method 2	Liquid chromatography tandem mass spectrometry for metabolomics analysis	Waters Xevo TQ	Mycobacterium tuberculosis_wild type_CDC1551_quantification of thiols in response to treatment	S131.raw	MetaboLights	MTBLS661	https://identifiers.org/metabolights:MTBLS661	Analysis of metabolomics raw data	Table S7.xls	figshare	doi:10.6084/m9.figshare.c.4064654	https://doi.org/10.6084/m9.figshare.c.4064654	wild type	CDC1551	replicate 2	Sulfaguanidine treated
Mycobacterium tuberculosis_wild type_CDC1551	Sample preparation for the metabolomics analysis of the mutants	Sample preparation method 2	Liquid chromatography tandem mass spectrometry for metabolomics analysis	Waters Xevo TQ	Mycobacterium tuberculosis_wild type_CDC1551_quantification of thiols in response to treatment	S132.raw	MetaboLights	MTBLS661	https://identifiers.org/metabolights:MTBLS661	Analysis of metabolomics raw data	Table S7.xls	figshare	doi:10.6084/m9.figshare.c.4064654	https://doi.org/10.6084/m9.figshare.c.4064654	wild type	CDC1551	replicate 3	Sulfaguanidine treated
Mycobacterium tuberculosis_wild type_CDC1551	Sample preparation for the metabolomics analysis of the mutants	Sample preparation method 2	Liquid chromatography tandem mass spectrometry for metabolomics analysis	Waters Xevo TQ	Mycobacterium tuberculosis_wild type_CDC1551_quantification of thiols in response to treatment	S133.raw	MetaboLights	MTBLS661	https://identifiers.org/metabolights:MTBLS661	Analysis of metabolomics raw data	Table S7.xls	figshare	doi:10.6084/m9.figshare.c.4064654	https://doi.org/10.6084/m9.figshare.c.4064654	wild type	CDC1551	replicate 1	Sulfaguanidine treated
Mycobacterium tuberculosis_wild type_CDC1551	Sample preparation for the metabolomics analysis of the mutants	Sample preparation method 2	Liquid chromatography tandem mass spectrometry for metabolomics analysis	Waters Xevo TQ	Mycobacterium tuberculosis_wild type_CDC1551_quantification of thiols in response to treatment	S134.raw	MetaboLights	MTBLS661	https://identifiers.org/metabolights:MTBLS661	Analysis of metabolomics raw data	Table S7.xls	figshare	doi:10.6084/m9.figshare.c.4064654	https://doi.org/10.6084/m9.figshare.c.4064654	wild type	CDC1551	replicate 2	Sulfaguanidine treated
#
Mycobacterium tuberculosis_wild type_CDC1551	Sample preparation for the metabolomics analysis of the mutants	Sample preparation method 1	Liquid chromatography tandem mass spectrometry for metabolomics analysis	Waters Xevo TQ	Mycobacterium tuberculosis_wild type_CDC1551_concentration of ERG_replicate 1	S1.raw	MetaboLights	MTBLS661	https://identifiers.org/metabolights:MTBLS661	Analysis of metabolomics raw data	Table S1-6.xls	figshare	doi:10.6084/m9.figshare.c.4064654	https://doi.org/10.6084/m9.figshare.c.4064654	wild type	CDC1551	replicate 1
Mycobacterium tuberculosis_wild type_CDC1551	Sample preparation for the metabolomics analysis of the mutants	Sample preparation method 1	Liquid chromatography tandem mass spectrometry for metabolomics analysis	Waters Xevo TQ	Mycobacterium tuberculosis_wild type_CDC1551_concentration of ERG_replicate 2	S1.raw	MetaboLights	MTBLS661	https://identifiers.org/metabolights:MTBLS661	Analysis of metabolomics raw data	Table S1-6.xls	figshare	doi:10.6084/m9.figshare.c.4064654	https://doi.org/10.6084/m9.figshare.c.4064654	wild type	CDC1551	replicate 2
Mycobacterium tuberculosis_wild type_CDC1551	Sample preparation for the metabolomics analysis of the mutants	Sample preparation method 1	Liquid chromatography tandem mass spectrometry for metabolomics analysis	Waters Xevo TQ	Mycobacterium tuberculosis_wild type_CDC1551_concentration of MSH_replicate 1	S1.raw	MetaboLights	MTBLS661	https://identifiers.org/metabolights:MTBLS661	Analysis of metabolomics raw data	Table S1-6.xls	figshare	doi:10.6084/m9.figshare.c.4064654	https://doi.org/10.6084/m9.figshare.c.4064654	wild type	CDC1551	replicate 1
Mycobacterium tuberculosis_wild type_CDC1551	Sample preparation for the metabolomics analysis of the mutants	Sample preparation method 1	Liquid chromatography tandem mass spectrometry for metabolomics analysis	Waters Xevo TQ	Mycobacterium tuberculosis_wild type_CDC1551_concentration of MSH_replicate 2	S1.raw	MetaboLights	MTBLS661	https://identifiers.org/metabolights:MTBLS661	Analysis of metabolomics raw data	Table S1-6.xls	figshare	doi:10.6084/m9.figshare.c.4064654	https://doi.org/10.6084/m9.figshare.c.4064654	wild type	CDC1551	replicate 2
Mycobacterium tuberculosis_wild type_CDC1551	Sample preparation for the metabolomics analysis of the mutants	Sample preparation method 1	Liquid chromatography tandem mass spectrometry for metabolomics analysis	Waters Xevo TQ	Mycobacterium tuberculosis_wild type_CDC1551_concentration of HER_replicate 1 and 2	S1.raw	MetaboLights	MTBLS661	https://identifiers.org/metabolights:MTBLS661	Analysis of metabolomics raw data	Table S1-6.xls	figshare	doi:10.6084/m9.figshare.c.4064654	https://doi.org/10.6084/m9.figshare.c.4064654	wild type	CDC1551	replicate 1 and 2
Mycobacterium tuberculosis_wild type_CDC1551	Sample preparation for the metabolomics analysis of the mutants	Sample preparation method 1	Liquid chromatography tandem mass spectrometry for metabolomics analysis	Waters Xevo TQ	Mycobacterium tuberculosis_wild type_CDC1551_concentration of MSH,ERG, GGC_replicate 1 and 2	S1.raw	MetaboLights	MTBLS661	https://identifiers.org/metabolights:MTBLS661	Analysis of metabolomics raw data	Table S1-6.xls	figshare	doi:10.6084/m9.figshare.c.4064654	https://doi.org/10.6084/m9.figshare.c.4064654	wild type	CDC1551	replicate 1 and 2
Mycobacterium tuberculosis_wild type_CDC1551	Sample preparation for the metabolomics analysis of the mutants	Sample preparation method 1	Liquid chromatography tandem mass spectrometry for metabolomics analysis	Waters Xevo TQ	Mycobacterium tuberculosis_wild type_CDC1551_concentration of MSH,ERG, GGC_replicate 1, 2 and 3	S1.raw	MetaboLights	MTBLS661	https://identifiers.org/metabolights:MTBLS661	Analysis of metabolomics raw data	Table S7.xls	figshare	doi:10.6084/m9.figshare.c.4064654	https://doi.org/10.6084/m9.figshare.c.4064654	wild type	CDC1551	replicate 1, 2 and 3
