# Supplementary material for: Generation and characterization of thiol-deficient Mycobacterium tuberculosis mutants
Source: Sci Data. 2018 Sep 25;5:180184. doi: 10.1038/sdata.2018.184 (PMC6154287; doi:10.1038/sdata.2018.184)
Supplement: Supplementary file 1 [file sdata2018184-isa1.zip › a_FACS_Sao_Emani.txt]

Sample Name	Protocol REF	Assay Name	Raw Data File	Comment[Data Repository]	Comment[Data Record Accession]	Comment[Data Record URI]	Protocol REF	Derived Data File	Comment[Data Repository]	Comment[Data Record Accession]	Comment[Data Record URI]	Factor Value[genotype]	Factor Value[strain]	Factor Value[replicate]	Factor Value[treatment]
Mycobacterium tuberculosis_delta_egtA_CDC1551	Flow cytometry analysis of mycobacterial membrane integrity	Mycobacterium tuberculosis_delta_egtA_CDC1551_Replicate 1	A1_001.fcs	FlowRepository	FR-FCM-ZYGW	https://flowrepository.org/id/FR-FCM-ZYGW	Flow cytometry analysis of mycobacterial membrane integrity	Table S8.xls	figshare	doi:10.6084/m9.figshare.c.4064654	https://doi.org/10.6084/m9.figshare.c.4064654	delta_egtA	CDC1551	Replicate 1
Mycobacterium tuberculosis_delta_egtA_CDC1551	Flow cytometry analysis of mycobacterial membrane integrity	Mycobacterium tuberculosis_delta_egtA_CDC1551_Replicate 2	A2.fcs	FlowRepository	FR-FCM-ZYGW	https://flowrepository.org/id/FR-FCM-ZYGW	Flow cytometry analysis of mycobacterial membrane integrity	Table S8.xls	figshare	doi:10.6084/m9.figshare.c.4064654	https://doi.org/10.6084/m9.figshare.c.4064654	delta_egtA	CDC1551	Replicate 2
Mycobacterium tuberculosis_wild type_CDC1551	Flow cytometry analysis of mycobacterial membrane integrity	Mycobacterium tuberculosis_wild type_CDC1551_Replicate 1_Heat	HT1.fcs	FlowRepository	FR-FCM-ZYGW	https://flowrepository.org/id/FR-FCM-ZYGW	Flow cytometry analysis of mycobacterial membrane integrity	Table S8.xls	figshare	doi:10.6084/m9.figshare.c.4064654	https://doi.org/10.6084/m9.figshare.c.4064654	wild type	CDC1551	Replicate 1	Heat 80 degree for ~1hr
Mycobacterium tuberculosis_wild type_CDC1551	Flow cytometry analysis of mycobacterial membrane integrity	Mycobacterium tuberculosis_wild type_CDC1551_Replicate 2_Heat	HT2.fcs	FlowRepository	FR-FCM-ZYGW	https://flowrepository.org/id/FR-FCM-ZYGW	Flow cytometry analysis of mycobacterial membrane integrity	Table S8.xls	figshare	doi:10.6084/m9.figshare.c.4064654	https://doi.org/10.6084/m9.figshare.c.4064654	wild type	CDC1551	Replicate 2	Heat 80 degree for ~1hr
Mycobacterium tuberculosis_delta_mshA_CDC1551	Flow cytometry analysis of mycobacterial membrane integrity	Mycobacterium tuberculosis_delta_mshA_CDC1551_Replicate 1	MA1.fcs	FlowRepository	FR-FCM-ZYGW	https://flowrepository.org/id/FR-FCM-ZYGW	Flow cytometry analysis of mycobacterial membrane integrity	Table S8.xls	figshare	doi:10.6084/m9.figshare.c.4064654	https://doi.org/10.6084/m9.figshare.c.4064654	delta_mshA	CDC1551	Replicate 1
Mycobacterium tuberculosis_delta_mshA_CDC1551	Flow cytometry analysis of mycobacterial membrane integrity	Mycobacterium tuberculosis_delta_mshA_CDC1551_Replicate 2	MA1_001.fcs	FlowRepository	FR-FCM-ZYGW	https://flowrepository.org/id/FR-FCM-ZYGW	Flow cytometry analysis of mycobacterial membrane integrity	Table S8.xls	figshare	doi:10.6084/m9.figshare.c.4064654	https://doi.org/10.6084/m9.figshare.c.4064654	delta_mshA	CDC1551	Replicate 2
Mycobacterium tuberculosis_wild type_CDC1551	Flow cytometry analysis of mycobacterial membrane integrity	Mycobacterium tuberculosis_wild type_CDC1551_propidium iodide staining	PI.fcs	FlowRepository	FR-FCM-ZYGW	https://flowrepository.org/id/FR-FCM-ZYGW	Flow cytometry analysis of mycobacterial membrane integrity	Table S8.xls	figshare	doi:10.6084/m9.figshare.c.4064654	https://doi.org/10.6084/m9.figshare.c.4064654	wild type	CDC1551		propidium iodide staining
Mycobacterium tuberculosis_wild type_CDC1551	Flow cytometry analysis of mycobacterial membrane integrity	Mycobacterium tuberculosis_wild type_CDC1551_Replicate 1_sodium dodecyl sulphate treatment	SDS1.fcs	FlowRepository	FR-FCM-ZYGW	https://flowrepository.org/id/FR-FCM-ZYGW	Flow cytometry analysis of mycobacterial membrane integrity	Table S8.xls	figshare	doi:10.6084/m9.figshare.c.4064654	https://doi.org/10.6084/m9.figshare.c.4064654	wild type	CDC1551	Replicate 1	sodium dodecyl sulphate treatment
Mycobacterium tuberculosis_wild type_CDC1551	Flow cytometry analysis of mycobacterial membrane integrity	Mycobacterium tuberculosis_wild type_CDC1551_Replicate 2_sodium dodecyl sulphate treatment	SDS2.fcs	FlowRepository	FR-FCM-ZYGW	https://flowrepository.org/id/FR-FCM-ZYGW	Flow cytometry analysis of mycobacterial membrane integrity	Table S8.xls	figshare	doi:10.6084/m9.figshare.c.4064654	https://doi.org/10.6084/m9.figshare.c.4064654	wild type	CDC1551	Replicate 2	sodium dodecyl sulphate treatment
Mycobacterium tuberculosis_wild type_CDC1551	Flow cytometry analysis of mycobacterial membrane integrity	Mycobacterium tuberculosis_wild type_CDC1551_syto9 stained	SYTO9.fcs	FlowRepository	FR-FCM-ZYGW	https://flowrepository.org/id/FR-FCM-ZYGW	Flow cytometry analysis of mycobacterial membrane integrity	Table S8.xls	figshare	doi:10.6084/m9.figshare.c.4064654	https://doi.org/10.6084/m9.figshare.c.4064654	wild type	CDC1551		syto9 stained
Mycobacterium tuberculosis_wild type_CDC1551	Flow cytometry analysis of mycobacterial membrane integrity	Mycobacterium tuberculosis_wild type_CDC1551_unstained	UNSTAINED.fcs	FlowRepository	FR-FCM-ZYGW	https://flowrepository.org/id/FR-FCM-ZYGW	Flow cytometry analysis of mycobacterial membrane integrity	Table S8.xls	figshare	doi:10.6084/m9.figshare.c.4064654	https://doi.org/10.6084/m9.figshare.c.4064654	wild type	CDC1551		unstained
Mycobacterium tuberculosis_wild type_CDC1551	Flow cytometry analysis of mycobacterial membrane integrity	Mycobacterium tuberculosis_wild type_CDC1551_Replicate 1	W1.fcs	FlowRepository	FR-FCM-ZYGW	https://flowrepository.org/id/FR-FCM-ZYGW	Flow cytometry analysis of mycobacterial membrane integrity	Table S8.xls	figshare	doi:10.6084/m9.figshare.c.4064654	https://doi.org/10.6084/m9.figshare.c.4064654	wild type	CDC1551	Replicate 1
Mycobacterium tuberculosis_wild type_CDC1551	Flow cytometry analysis of mycobacterial membrane integrity	Mycobacterium tuberculosis_wild type_CDC1551_Replicate 2	W2.fcs	FlowRepository	FR-FCM-ZYGW	https://flowrepository.org/id/FR-FCM-ZYGW	Flow cytometry analysis of mycobacterial membrane integrity	Table S8.xls	figshare	doi:10.6084/m9.figshare.c.4064654	https://doi.org/10.6084/m9.figshare.c.4064654	wild type	CDC1551	Replicate 2
