# Supplementary material for: Generation and characterization of thiol-deficient Mycobacterium tuberculosis mutants
Source: Sci Data. 2018 Sep 25;5:180184. doi: 10.1038/sdata.2018.184 (PMC6154287; doi:10.1038/sdata.2018.184)
Supplement: Supplementary file 1 [file sdata2018184-isa1.zip › a_microscopy_Sao_Emani.txt]

Sample Name	Protocol REF	Parameter Value[instrument]	Parameter Value[manufacturer]	Assay Name	Raw Data File	Comment[Data Repository]	Comment[Data Record Accession]	Comment[Data Record URI]	Factor Value[genotype]	Factor Value[strain]	Factor Value[replicate]
Mycobacterium tuberculosis_delta_egtE_CDC1551	Scanning electron microscopy	MERLIN FEG SEM instrument with a Gemini column	ZEISS	SEM egtE CDC1551 mutant-3	SEM egtE CDC1551 mutant-3.tif	figshare	doi:10.6084/m9.figshare.c.4064654	https://doi.org/10.6084/m9.figshare.c.4064654	delta_egtE	CDC1551	replicate 3
Mycobacterium tuberculosis_delta_egtE_CDC1551	Scanning electron microscopy	MERLIN FEG SEM instrument with a Gemini column	ZEISS	SEM egtE CDC1551 mutant-2	SEM egtE CDC1551 mutant-2.tif	figshare	doi:10.6084/m9.figshare.c.4064654	https://doi.org/10.6084/m9.figshare.c.4064654	delta_egtE	CDC1551	replicate 2
Mycobacterium tuberculosis_delta_egtE_CDC1551	Scanning electron microscopy	MERLIN FEG SEM instrument with a Gemini column	ZEISS	SEM egtE CDC1551 mutant-1	SEM egtE CDC1551 mutant-1.tif	figshare	doi:10.6084/m9.figshare.c.4064654	https://doi.org/10.6084/m9.figshare.c.4064654	delta_egtE	CDC1551	replicate 1
Mycobacterium tuberculosis_wild type_CDC1551	Scanning electron microscopy	MERLIN FEG SEM instrument with a Gemini column	ZEISS	SEM CDC1551 wild-type-3	SEM CDC1551 wild-type-3.tif	figshare	doi:10.6084/m9.figshare.c.4064654	https://doi.org/10.6084/m9.figshare.c.4064654	wild type	CDC1551	replicate 3
Mycobacterium tuberculosis_wild type_CDC1551	Scanning electron microscopy	MERLIN FEG SEM instrument with a Gemini column	ZEISS	SEM CDC1551 wild-type-2	SEM CDC1551 wild-type-2.tif	figshare	doi:10.6084/m9.figshare.c.4064654	https://doi.org/10.6084/m9.figshare.c.4064654	wild type	CDC1551	replicate 2
Mycobacterium tuberculosis_wild type_CDC1551	Scanning electron microscopy	MERLIN FEG SEM instrument with a Gemini column	ZEISS	SEM CDC1551 wild-type-1	SEM CDC1551 wild-type-1.tif	figshare	doi:10.6084/m9.figshare.c.4064654	https://doi.org/10.6084/m9.figshare.c.4064654	wild type	CDC1551	replicate 1
