# Supplementary material for: Generation and characterization of thiol-deficient Mycobacterium tuberculosis mutants
Source: Sci Data. 2018 Sep 25;5:180184. doi: 10.1038/sdata.2018.184 (PMC6154287; doi:10.1038/sdata.2018.184)
Supplement: Supplementary file 1 [file sdata2018184-isa1.zip › a_growth_curve_Sao_Emani.txt]

Sample Name	Protocol REF	Parameter Value[instrument]	Parameter Value[manufacturer]	Assay Name	Raw Data File	Comment[Data Repository]	Comment[Data Record Accession]	Comment[Data Record URI]	Factor Value[species]	Factor Value[genotype]	Factor Value[strain]	Factor Value[treatment]
Mycobacterium tuberculosis_wild type_CDC1551	Growth curves generation	Spectrophotometer	Novaspec Plus Visible	Mycobacterium tuberculosis_wild type_CDC1551_chemical complementation	chemical complementation growth curves.xlsx	figshare	doi:10.6084/m9.figshare.c.4064654	https://doi.org/10.6084/m9.figshare.c.4064654	Mycobacterium tuberculosis	wild type	CDC1551	chemical complementation
Mycobacterium tuberculosis_delta_egtA_CDC1551	Growth curves generation	Spectrophotometer	Novaspec Plus Visible	Mycobacterium tuberculosis_delta_egtA_CDC1551_chemical complementation	chemical complementation growth curves.xlsx	figshare	doi:10.6084/m9.figshare.c.4064654	https://doi.org/10.6084/m9.figshare.c.4064654	Mycobacterium tuberculosis	delta_egtA	CDC1551	chemical complementation
Mycobacterium tuberculosis_delta_egtB_CDC1551	Growth curves generation	Spectrophotometer	Novaspec Plus Visible	Mycobacterium tuberculosis_delta_egtB_CDC1551_chemical complementation	chemical complementation growth curves.xlsx	figshare	doi:10.6084/m9.figshare.c.4064654	https://doi.org/10.6084/m9.figshare.c.4064654	Mycobacterium tuberculosis	delta_egtB	CDC1551	chemical complementation
Mycobacterium tuberculosis_delta_egtC_CDC1551	Growth curves generation	Spectrophotometer	Novaspec Plus Visible	Mycobacterium tuberculosis_delta_egtC_CDC1551_chemical complementation	chemical complementation growth curves.xlsx	figshare	doi:10.6084/m9.figshare.c.4064654	https://doi.org/10.6084/m9.figshare.c.4064654	Mycobacterium tuberculosis	delta_egtC	CDC1551	chemical complementation
Mycobacterium tuberculosis_delta_egtD_CDC1551	Growth curves generation	Spectrophotometer	Novaspec Plus Visible	Mycobacterium tuberculosis_delta_egtD_CDC1551_chemical complementation	chemical complementation growth curves.xlsx	figshare	doi:10.6084/m9.figshare.c.4064654	https://doi.org/10.6084/m9.figshare.c.4064654	Mycobacterium tuberculosis	delta_egtD	CDC1551	chemical complementation
Mycobacterium tuberculosis_delta_egtE_CDC1551	Growth curves generation	Spectrophotometer	Novaspec Plus Visible	Mycobacterium tuberculosis_delta_egtE_CDC1551_chemical complementation	chemical complementation growth curves.xlsx	figshare	doi:10.6084/m9.figshare.c.4064654	https://doi.org/10.6084/m9.figshare.c.4064654	Mycobacterium tuberculosis	delta_egtE	CDC1551	chemical complementation
Mycobacterium tuberculosis_delta_mshA_CDC1551	Growth curves generation	Spectrophotometer	Novaspec Plus Visible	Mycobacterium tuberculosis_delta_mshA_CDC1551_chemical complementation	chemical complementation growth curves.xlsx	figshare	doi:10.6084/m9.figshare.c.4064654	https://doi.org/10.6084/m9.figshare.c.4064654	Mycobacterium tuberculosis	delta_mshA	CDC1551	chemical complementation
Mycobacterium tuberculosis_delta_egtAc_CDC1551	Growth curves generation	Spectrophotometer	Novaspec Plus Visible	Mycobacterium tuberculosis_delta_egtAc_CDC1551_chemical complementation	chemical complementation growth curves.xlsx	figshare	doi:10.6084/m9.figshare.c.4064654	https://doi.org/10.6084/m9.figshare.c.4064654	Mycobacterium tuberculosis	delta_egtAc	CDC1551	chemical complementation
Mycobacterium tuberculosis_delta_egtBc_CDC1551	Growth curves generation	Spectrophotometer	Novaspec Plus Visible	Mycobacterium tuberculosis_delta_egtBc_CDC1551_chemical complementation	chemical complementation growth curves.xlsx	figshare	doi:10.6084/m9.figshare.c.4064654	https://doi.org/10.6084/m9.figshare.c.4064654	Mycobacterium tuberculosis	delta_egtBc	CDC1551	chemical complementation
Mycobacterium tuberculosis_delta_egtCc_CDC1551	Growth curves generation	Spectrophotometer	Novaspec Plus Visible	Mycobacterium tuberculosis_delta_egtCc_CDC1551_chemical complementation	chemical complementation growth curves.xlsx	figshare	doi:10.6084/m9.figshare.c.4064654	https://doi.org/10.6084/m9.figshare.c.4064654	Mycobacterium tuberculosis	delta_egtCc	CDC1551	chemical complementation
Mycobacterium tuberculosis_delta_egtDc_CDC1551	Growth curves generation	Spectrophotometer	Novaspec Plus Visible	Mycobacterium tuberculosis_delta_egtDc_CDC1551_chemical complementation	chemical complementation growth curves.xlsx	figshare	doi:10.6084/m9.figshare.c.4064654	https://doi.org/10.6084/m9.figshare.c.4064654	Mycobacterium tuberculosis	delta_egtDc	CDC1551	chemical complementation
Mycobacterium tuberculosis_delta_mshAc_CDC1551	Growth curves generation	Spectrophotometer	Novaspec Plus Visible	Mycobacterium tuberculosis_delta_mshAc_CDC1551_chemical complementation	chemical complementation growth curves.xlsx	figshare	doi:10.6084/m9.figshare.c.4064654	https://doi.org/10.6084/m9.figshare.c.4064654	Mycobacterium tuberculosis	delta_mshAc	CDC1551	chemical complementation
Mycobacterium tuberculosis_wild type_CDC1551	Growth curves generation	Spectrophotometer	Novaspec Plus Visible	Mycobacterium tuberculosis_wild type_CDC1551_genetic complements	Genetic complements growth curve.xlsx	figshare	doi:10.6084/m9.figshare.c.4064654	https://doi.org/10.6084/m9.figshare.c.4064654	Mycobacterium tuberculosis	wild type	CDC1551	genetic complements
Mycobacterium tuberculosis_delta_egtA_CDC1551	Growth curves generation	Spectrophotometer	Novaspec Plus Visible	Mycobacterium tuberculosis_delta_egtA_CDC1551_genetic complements	Genetic complements growth curve.xlsx	figshare	doi:10.6084/m9.figshare.c.4064654	https://doi.org/10.6084/m9.figshare.c.4064654	Mycobacterium tuberculosis	delta_egtA	CDC1551	genetic complements
Mycobacterium tuberculosis_delta_egtB_CDC1551	Growth curves generation	Spectrophotometer	Novaspec Plus Visible	Mycobacterium tuberculosis_delta_egtB_CDC1551_genetic complements	Genetic complements growth curve.xlsx	figshare	doi:10.6084/m9.figshare.c.4064654	https://doi.org/10.6084/m9.figshare.c.4064654	Mycobacterium tuberculosis	delta_egtB	CDC1551	genetic complements
Mycobacterium tuberculosis_delta_egtC_CDC1551	Growth curves generation	Spectrophotometer	Novaspec Plus Visible	Mycobacterium tuberculosis_delta_egtC_CDC1551_genetic complements	Genetic complements growth curve.xlsx	figshare	doi:10.6084/m9.figshare.c.4064654	https://doi.org/10.6084/m9.figshare.c.4064654	Mycobacterium tuberculosis	delta_egtC	CDC1551	genetic complements
Mycobacterium tuberculosis_delta_egtD_CDC1551	Growth curves generation	Spectrophotometer	Novaspec Plus Visible	Mycobacterium tuberculosis_delta_egtD_CDC1551_genetic complements	Genetic complements growth curve.xlsx	figshare	doi:10.6084/m9.figshare.c.4064654	https://doi.org/10.6084/m9.figshare.c.4064654	Mycobacterium tuberculosis	delta_egtD	CDC1551	genetic complements
Mycobacterium tuberculosis_delta_egtE_CDC1551	Growth curves generation	Spectrophotometer	Novaspec Plus Visible	Mycobacterium tuberculosis_delta_egtE_CDC1551_genetic complements	Genetic complements growth curve.xlsx	figshare	doi:10.6084/m9.figshare.c.4064654	https://doi.org/10.6084/m9.figshare.c.4064654	Mycobacterium tuberculosis	delta_egtE	CDC1551	genetic complements
Mycobacterium tuberculosis_delta_mshA_CDC1551	Growth curves generation	Spectrophotometer	Novaspec Plus Visible	Mycobacterium tuberculosis_delta_mshA_CDC1551_genetic complements	Genetic complements growth curve.xlsx	figshare	doi:10.6084/m9.figshare.c.4064654	https://doi.org/10.6084/m9.figshare.c.4064654	Mycobacterium tuberculosis	delta_mshA	CDC1551	genetic complements
Mycobacterium tuberculosis_delta_egtAc_CDC1551	Growth curves generation	Spectrophotometer	Novaspec Plus Visible	Mycobacterium tuberculosis_delta_egtAc_CDC1551_genetic complements	Genetic complements growth curve.xlsx	figshare	doi:10.6084/m9.figshare.c.4064654	https://doi.org/10.6084/m9.figshare.c.4064654	Mycobacterium tuberculosis	delta_egtAc	CDC1551	genetic complements
Mycobacterium tuberculosis_delta_egtBc_CDC1551	Growth curves generation	Spectrophotometer	Novaspec Plus Visible	Mycobacterium tuberculosis_delta_egtBc_CDC1551_genetic complements	Genetic complements growth curve.xlsx	figshare	doi:10.6084/m9.figshare.c.4064654	https://doi.org/10.6084/m9.figshare.c.4064654	Mycobacterium tuberculosis	delta_egtBc	CDC1551	genetic complements
Mycobacterium tuberculosis_delta_egtCc_CDC1551	Growth curves generation	Spectrophotometer	Novaspec Plus Visible	Mycobacterium tuberculosis_delta_egtCc_CDC1551_genetic complements	Genetic complements growth curve.xlsx	figshare	doi:10.6084/m9.figshare.c.4064654	https://doi.org/10.6084/m9.figshare.c.4064654	Mycobacterium tuberculosis	delta_egtCc	CDC1551	genetic complements
Mycobacterium tuberculosis_delta_egtDc_CDC1551	Growth curves generation	Spectrophotometer	Novaspec Plus Visible	Mycobacterium tuberculosis_delta_egtDc_CDC1551_genetic complements	Genetic complements growth curve.xlsx	figshare	doi:10.6084/m9.figshare.c.4064654	https://doi.org/10.6084/m9.figshare.c.4064654	Mycobacterium tuberculosis	delta_egtDc	CDC1551	genetic complements
Mycobacterium tuberculosis_delta_mshAc_CDC1551	Growth curves generation	Spectrophotometer	Novaspec Plus Visible	Mycobacterium tuberculosis_delta_mshAc_CDC1551_genetic complements	Genetic complements growth curve.xlsx	figshare	doi:10.6084/m9.figshare.c.4064654	https://doi.org/10.6084/m9.figshare.c.4064654	Mycobacterium tuberculosis	delta_mshAc	CDC1551	genetic complements
Mycobacterium tuberculosis_wild type_CDC1551	Growth curves generation	Spectrophotometer	Novaspec Plus Visible	Mycobacterium tuberculosis_wild type_CDC1551_albumin, dextrose and sodium chloride	Growth curve in Albumin Dextrose Sodium Chloride.xlsx	figshare	doi:10.6084/m9.figshare.c.4064654	https://doi.org/10.6084/m9.figshare.c.4064654	Mycobacterium tuberculosis	wild type	CDC1551	albumin, dextrose and sodium chloride
Mycobacterium tuberculosis_delta_egtA_CDC1551	Growth curves generation	Spectrophotometer	Novaspec Plus Visible	Mycobacterium tuberculosis_delta_egtA_CDC1551_albumin, dextrose and sodium chloride	Growth curve in Albumin Dextrose Sodium Chloride.xlsx	figshare	doi:10.6084/m9.figshare.c.4064654	https://doi.org/10.6084/m9.figshare.c.4064654	Mycobacterium tuberculosis	delta_egtA	CDC1551	albumin, dextrose and sodium chloride
Mycobacterium tuberculosis_delta_egtB_CDC1551	Growth curves generation	Spectrophotometer	Novaspec Plus Visible	Mycobacterium tuberculosis_delta_egtB_CDC1551_albumin, dextrose and sodium chloride	Growth curve in Albumin Dextrose Sodium Chloride.xlsx	figshare	doi:10.6084/m9.figshare.c.4064654	https://doi.org/10.6084/m9.figshare.c.4064654	Mycobacterium tuberculosis	delta_egtB	CDC1551	albumin, dextrose and sodium chloride
Mycobacterium tuberculosis_delta_egtC_CDC1551	Growth curves generation	Spectrophotometer	Novaspec Plus Visible	Mycobacterium tuberculosis_delta_egtC_CDC1551_albumin, dextrose and sodium chloride	Growth curve in Albumin Dextrose Sodium Chloride.xlsx	figshare	doi:10.6084/m9.figshare.c.4064654	https://doi.org/10.6084/m9.figshare.c.4064654	Mycobacterium tuberculosis	delta_egtC	CDC1551	albumin, dextrose and sodium chloride
Mycobacterium tuberculosis_delta_egtD_CDC1551	Growth curves generation	Spectrophotometer	Novaspec Plus Visible	Mycobacterium tuberculosis_delta_egtD_CDC1551_albumin, dextrose and sodium chloride	Growth curve in Albumin Dextrose Sodium Chloride.xlsx	figshare	doi:10.6084/m9.figshare.c.4064654	https://doi.org/10.6084/m9.figshare.c.4064654	Mycobacterium tuberculosis	delta_egtD	CDC1551	albumin, dextrose and sodium chloride
Mycobacterium tuberculosis_delta_egtE_CDC1551	Growth curves generation	Spectrophotometer	Novaspec Plus Visible	Mycobacterium tuberculosis_delta_egtE_CDC1551_albumin, dextrose and sodium chloride	Growth curve in Albumin Dextrose Sodium Chloride.xlsx	figshare	doi:10.6084/m9.figshare.c.4064654	https://doi.org/10.6084/m9.figshare.c.4064654	Mycobacterium tuberculosis	delta_egtE	CDC1551	albumin, dextrose and sodium chloride
Mycobacterium tuberculosis_delta_mshA_CDC1551	Growth curves generation	Spectrophotometer	Novaspec Plus Visible	Mycobacterium tuberculosis_delta_mshA_CDC1551_albumin, dextrose and sodium chloride	Growth curve in Albumin Dextrose Sodium Chloride.xlsx	figshare	doi:10.6084/m9.figshare.c.4064654	https://doi.org/10.6084/m9.figshare.c.4064654	Mycobacterium tuberculosis	delta_mshA	CDC1551	albumin, dextrose and sodium chloride
Mycobacterium tuberculosis_delta_egtAc_CDC1551	Growth curves generation	Spectrophotometer	Novaspec Plus Visible	Mycobacterium tuberculosis_delta_egtAc_CDC1551_albumin, dextrose and sodium chloride	Growth curve in Albumin Dextrose Sodium Chloride.xlsx	figshare	doi:10.6084/m9.figshare.c.4064654	https://doi.org/10.6084/m9.figshare.c.4064654	Mycobacterium tuberculosis	delta_egtAc	CDC1551	albumin, dextrose and sodium chloride
Mycobacterium tuberculosis_delta_egtBc_CDC1551	Growth curves generation	Spectrophotometer	Novaspec Plus Visible	Mycobacterium tuberculosis_delta_egtBc_CDC1551_albumin, dextrose and sodium chloride	Growth curve in Albumin Dextrose Sodium Chloride.xlsx	figshare	doi:10.6084/m9.figshare.c.4064654	https://doi.org/10.6084/m9.figshare.c.4064654	Mycobacterium tuberculosis	delta_egtBc	CDC1551	albumin, dextrose and sodium chloride
Mycobacterium tuberculosis_delta_egtCc_CDC1551	Growth curves generation	Spectrophotometer	Novaspec Plus Visible	Mycobacterium tuberculosis_delta_egtCc_CDC1551_albumin, dextrose and sodium chloride	Growth curve in Albumin Dextrose Sodium Chloride.xlsx	figshare	doi:10.6084/m9.figshare.c.4064654	https://doi.org/10.6084/m9.figshare.c.4064654	Mycobacterium tuberculosis	delta_egtCc	CDC1551	albumin, dextrose and sodium chloride
Mycobacterium tuberculosis_delta_egtDc_CDC1551	Growth curves generation	Spectrophotometer	Novaspec Plus Visible	Mycobacterium tuberculosis_delta_egtDc_CDC1551_albumin, dextrose and sodium chloride	Growth curve in Albumin Dextrose Sodium Chloride.xlsx	figshare	doi:10.6084/m9.figshare.c.4064654	https://doi.org/10.6084/m9.figshare.c.4064654	Mycobacterium tuberculosis	delta_egtDc	CDC1551	albumin, dextrose and sodium chloride
Mycobacterium tuberculosis_delta_mshAc_CDC1551	Growth curves generation	Spectrophotometer	Novaspec Plus Visible	Mycobacterium tuberculosis_delta_mshAc_CDC1551_albumin, dextrose and sodium chloride	Growth curve in Albumin Dextrose Sodium Chloride.xlsx	figshare	doi:10.6084/m9.figshare.c.4064654	https://doi.org/10.6084/m9.figshare.c.4064654	Mycobacterium tuberculosis	delta_mshAc	CDC1551	albumin, dextrose and sodium chloride
Mycobacterium tuberculosis_wild type_CDC1551	Growth curves generation	Spectrophotometer	Novaspec Plus Visible	Mycobacterium tuberculosis_wild type_CDC1551_oleic acid, albumin, dextrose and catalase	Growth curves in Oleic acid%2C albumin%2C dextrose and catalase.xlsx	figshare	doi:10.6084/m9.figshare.c.4064654	https://doi.org/10.6084/m9.figshare.c.4064654	Mycobacterium tuberculosis	wild type	CDC1551	oleic acid, albumin, dextrose and catalase
Mycobacterium tuberculosis_delta_egtA_CDC1551	Growth curves generation	Spectrophotometer	Novaspec Plus Visible	Mycobacterium tuberculosis_delta_egtA_CDC1551_oleic acid, albumin, dextrose and catalase	Growth curves in Oleic acid%2C albumin%2C dextrose and catalase.xlsx	figshare	doi:10.6084/m9.figshare.c.4064654	https://doi.org/10.6084/m9.figshare.c.4064654	Mycobacterium tuberculosis	delta_egtA	CDC1551	oleic acid, albumin, dextrose and catalase
Mycobacterium tuberculosis_delta_egtB_CDC1551	Growth curves generation	Spectrophotometer	Novaspec Plus Visible	Mycobacterium tuberculosis_delta_egtB_CDC1551_oleic acid, albumin, dextrose and catalase	Growth curves in Oleic acid%2C albumin%2C dextrose and catalase.xlsx	figshare	doi:10.6084/m9.figshare.c.4064654	https://doi.org/10.6084/m9.figshare.c.4064654	Mycobacterium tuberculosis	delta_egtB	CDC1551	oleic acid, albumin, dextrose and catalase
Mycobacterium tuberculosis_delta_egtC_CDC1551	Growth curves generation	Spectrophotometer	Novaspec Plus Visible	Mycobacterium tuberculosis_delta_egtC_CDC1551_oleic acid, albumin, dextrose and catalase	Growth curves in Oleic acid%2C albumin%2C dextrose and catalase.xlsx	figshare	doi:10.6084/m9.figshare.c.4064654	https://doi.org/10.6084/m9.figshare.c.4064654	Mycobacterium tuberculosis	delta_egtC	CDC1551	oleic acid, albumin, dextrose and catalase
Mycobacterium tuberculosis_delta_egtD_CDC1551	Growth curves generation	Spectrophotometer	Novaspec Plus Visible	Mycobacterium tuberculosis_delta_egtD_CDC1551_oleic acid, albumin, dextrose and catalase	Growth curves in Oleic acid%2C albumin%2C dextrose and catalase.xlsx	figshare	doi:10.6084/m9.figshare.c.4064654	https://doi.org/10.6084/m9.figshare.c.4064654	Mycobacterium tuberculosis	delta_egtD	CDC1551	oleic acid, albumin, dextrose and catalase
Mycobacterium tuberculosis_delta_egtE_CDC1551	Growth curves generation	Spectrophotometer	Novaspec Plus Visible	Mycobacterium tuberculosis_delta_egtE_CDC1551_oleic acid, albumin, dextrose and catalase	Growth curves in Oleic acid%2C albumin%2C dextrose and catalase.xlsx	figshare	doi:10.6084/m9.figshare.c.4064654	https://doi.org/10.6084/m9.figshare.c.4064654	Mycobacterium tuberculosis	delta_egtE	CDC1551	oleic acid, albumin, dextrose and catalase
Mycobacterium tuberculosis_delta_mshA_CDC1551	Growth curves generation	Spectrophotometer	Novaspec Plus Visible	Mycobacterium tuberculosis_delta_mshA_CDC1551_oleic acid, albumin, dextrose and catalase	Growth curves in Oleic acid%2C albumin%2C dextrose and catalase.xlsx	figshare	doi:10.6084/m9.figshare.c.4064654	https://doi.org/10.6084/m9.figshare.c.4064654	Mycobacterium tuberculosis	delta_mshA	CDC1551	oleic acid, albumin, dextrose and catalase
Mycobacterium tuberculosis_delta_egtAc_CDC1551	Growth curves generation	Spectrophotometer	Novaspec Plus Visible	Mycobacterium tuberculosis_delta_egtAc_CDC1551_oleic acid, albumin, dextrose and catalase	Growth curves in Oleic acid%2C albumin%2C dextrose and catalase.xlsx	figshare	doi:10.6084/m9.figshare.c.4064654	https://doi.org/10.6084/m9.figshare.c.4064654	Mycobacterium tuberculosis	delta_egtAc	CDC1551	oleic acid, albumin, dextrose and catalase
Mycobacterium tuberculosis_delta_egtBc_CDC1551	Growth curves generation	Spectrophotometer	Novaspec Plus Visible	Mycobacterium tuberculosis_delta_egtBc_CDC1551_oleic acid, albumin, dextrose and catalase	Growth curves in Oleic acid%2C albumin%2C dextrose and catalase.xlsx	figshare	doi:10.6084/m9.figshare.c.4064654	https://doi.org/10.6084/m9.figshare.c.4064654	Mycobacterium tuberculosis	delta_egtBc	CDC1551	oleic acid, albumin, dextrose and catalase
Mycobacterium tuberculosis_delta_egtCc_CDC1551	Growth curves generation	Spectrophotometer	Novaspec Plus Visible	Mycobacterium tuberculosis_delta_egtCc_CDC1551_oleic acid, albumin, dextrose and catalase	Growth curves in Oleic acid%2C albumin%2C dextrose and catalase.xlsx	figshare	doi:10.6084/m9.figshare.c.4064654	https://doi.org/10.6084/m9.figshare.c.4064654	Mycobacterium tuberculosis	delta_egtCc	CDC1551	oleic acid, albumin, dextrose and catalase
Mycobacterium tuberculosis_delta_egtDc_CDC1551	Growth curves generation	Spectrophotometer	Novaspec Plus Visible	Mycobacterium tuberculosis_delta_egtDc_CDC1551_oleic acid, albumin, dextrose and catalase	Growth curves in Oleic acid%2C albumin%2C dextrose and catalase.xlsx	figshare	doi:10.6084/m9.figshare.c.4064654	https://doi.org/10.6084/m9.figshare.c.4064654	Mycobacterium tuberculosis	delta_egtDc	CDC1551	oleic acid, albumin, dextrose and catalase
Mycobacterium tuberculosis_delta_mshAc_CDC1551	Growth curves generation	Spectrophotometer	Novaspec Plus Visible	Mycobacterium tuberculosis_delta_mshAc_CDC1551_oleic acid, albumin, dextrose and catalase	Growth curves in Oleic acid%2C albumin%2C dextrose and catalase.xlsx	figshare	doi:10.6084/m9.figshare.c.4064654	https://doi.org/10.6084/m9.figshare.c.4064654	Mycobacterium tuberculosis	delta_mshAc	CDC1551	oleic acid, albumin, dextrose and catalase
Mycobacterium tuberculosis_wild type_CDC1551	Growth curves generation	Spectrophotometer	Novaspec Plus Visible	Mycobacterium tuberculosis_wild type_CDC1551_treatment growth curves	Treatment Growth curves raw data.xlsx	figshare	doi:10.6084/m9.figshare.c.4064654	https://doi.org/10.6084/m9.figshare.c.4064654	Mycobacterium tuberculosis	wild type	CDC1551	treatment growth curves
Mycobacterium tuberculosis_delta_egtA_CDC1551	Growth curves generation	Spectrophotometer	Novaspec Plus Visible	Mycobacterium tuberculosis_delta_egtA_CDC1551_treatment growth curves	Treatment Growth curves raw data.xlsx	figshare	doi:10.6084/m9.figshare.c.4064654	https://doi.org/10.6084/m9.figshare.c.4064654	Mycobacterium tuberculosis	delta_egtA	CDC1551	treatment growth curves
Mycobacterium tuberculosis_delta_egtB_CDC1551	Growth curves generation	Spectrophotometer	Novaspec Plus Visible	Mycobacterium tuberculosis_delta_egtB_CDC1551_treatment growth curves	Treatment Growth curves raw data.xlsx	figshare	doi:10.6084/m9.figshare.c.4064654	https://doi.org/10.6084/m9.figshare.c.4064654	Mycobacterium tuberculosis	delta_egtB	CDC1551	treatment growth curves
Mycobacterium tuberculosis_delta_egtC_CDC1551	Growth curves generation	Spectrophotometer	Novaspec Plus Visible	Mycobacterium tuberculosis_delta_egtC_CDC1551_treatment growth curves	Treatment Growth curves raw data.xlsx	figshare	doi:10.6084/m9.figshare.c.4064654	https://doi.org/10.6084/m9.figshare.c.4064654	Mycobacterium tuberculosis	delta_egtC	CDC1551	treatment growth curves
Mycobacterium tuberculosis_delta_egtD_CDC1551	Growth curves generation	Spectrophotometer	Novaspec Plus Visible	Mycobacterium tuberculosis_delta_egtD_CDC1551_treatment growth curves	Treatment Growth curves raw data.xlsx	figshare	doi:10.6084/m9.figshare.c.4064654	https://doi.org/10.6084/m9.figshare.c.4064654	Mycobacterium tuberculosis	delta_egtD	CDC1551	treatment growth curves
Mycobacterium tuberculosis_delta_egtE_CDC1551	Growth curves generation	Spectrophotometer	Novaspec Plus Visible	Mycobacterium tuberculosis_delta_egtE_CDC1551_treatment growth curves	Treatment Growth curves raw data.xlsx	figshare	doi:10.6084/m9.figshare.c.4064654	https://doi.org/10.6084/m9.figshare.c.4064654	Mycobacterium tuberculosis	delta_egtE	CDC1551	treatment growth curves
Mycobacterium tuberculosis_delta_mshA_CDC1551	Growth curves generation	Spectrophotometer	Novaspec Plus Visible	Mycobacterium tuberculosis_delta_mshA_CDC1551_treatment growth curves	Treatment Growth curves raw data.xlsx	figshare	doi:10.6084/m9.figshare.c.4064654	https://doi.org/10.6084/m9.figshare.c.4064654	Mycobacterium tuberculosis	delta_mshA	CDC1551	treatment growth curves
Mycobacterium tuberculosis_delta_egtAc_CDC1551	Growth curves generation	Spectrophotometer	Novaspec Plus Visible	Mycobacterium tuberculosis_delta_egtAc_CDC1551_treatment growth curves	Treatment Growth curves raw data.xlsx	figshare	doi:10.6084/m9.figshare.c.4064654	https://doi.org/10.6084/m9.figshare.c.4064654	Mycobacterium tuberculosis	delta_egtAc	CDC1551	treatment growth curves
Mycobacterium tuberculosis_delta_egtBc_CDC1551	Growth curves generation	Spectrophotometer	Novaspec Plus Visible	Mycobacterium tuberculosis_delta_egtBc_CDC1551_treatment growth curves	Treatment Growth curves raw data.xlsx	figshare	doi:10.6084/m9.figshare.c.4064654	https://doi.org/10.6084/m9.figshare.c.4064654	Mycobacterium tuberculosis	delta_egtBc	CDC1551	treatment growth curves
Mycobacterium tuberculosis_delta_egtCc_CDC1551	Growth curves generation	Spectrophotometer	Novaspec Plus Visible	Mycobacterium tuberculosis_delta_egtCc_CDC1551_treatment growth curves	Treatment Growth curves raw data.xlsx	figshare	doi:10.6084/m9.figshare.c.4064654	https://doi.org/10.6084/m9.figshare.c.4064654	Mycobacterium tuberculosis	delta_egtCc	CDC1551	treatment growth curves
Mycobacterium tuberculosis_delta_egtDc_CDC1551	Growth curves generation	Spectrophotometer	Novaspec Plus Visible	Mycobacterium tuberculosis_delta_egtDc_CDC1551_treatment growth curves	Treatment Growth curves raw data.xlsx	figshare	doi:10.6084/m9.figshare.c.4064654	https://doi.org/10.6084/m9.figshare.c.4064654	Mycobacterium tuberculosis	delta_egtDc	CDC1551	treatment growth curves
Mycobacterium tuberculosis_delta_mshAc_CDC1551	Growth curves generation	Spectrophotometer	Novaspec Plus Visible	Mycobacterium tuberculosis_delta_mshAc_CDC1551_treatment growth curves	Treatment Growth curves raw data.xlsx	figshare	doi:10.6084/m9.figshare.c.4064654	https://doi.org/10.6084/m9.figshare.c.4064654	Mycobacterium tuberculosis	delta_mshAc	CDC1551	treatment growth curves
Mycobacterium smegmatis_delta_mshAc_CDC1551	Growth curves generation	Plate reader Infinite 200 PRO	Tecan Life Sciences	Mycobacterium smegmatis_delta_mshAc_CDC1551_azaguanine-dose response	Aza dose response curves.pzfx	figshare	doi:10.6084/m9.figshare.c.4064654	https://doi.org/10.6084/m9.figshare.c.4064654	Mycobacterium smegmatis	delta_mshAc	CDC1551	azaguanine-dose response
Mycobacterium smegmatis_wild type_mc2_155	Growth curves generation	Plate reader Infinite 200 PRO	Tecan Life Sciences	Mycobacterium smegmatis_wild type_mc2_155_azaguanine-dose response	Aza dose response curves.pzfx	figshare	doi:10.6084/m9.figshare.c.4064654	https://doi.org/10.6084/m9.figshare.c.4064654	Mycobacterium smegmatis	wild type	mc2_155	azaguanine-dose response
Mycobacterium smegmatis_delta_mshA_mc2_155	Growth curves generation	Plate reader Infinite 200 PRO	Tecan Life Sciences	Mycobacterium smegmatis_delta_mshA_mc2_155_azaguanine-dose response	Aza dose response curves.pzfx	figshare	doi:10.6084/m9.figshare.c.4064654	https://doi.org/10.6084/m9.figshare.c.4064654	Mycobacterium smegmatis	delta_mshA	mc2_155	azaguanine-dose response
Mycobacterium smegmatis_delta_egtD_mc2_155	Growth curves generation	Plate reader Infinite 200 PRO	Tecan Life Sciences	Mycobacterium smegmatis_delta_egtD_mc2_155_azaguanine-dose response	Aza dose response curves.pzfx	figshare	doi:10.6084/m9.figshare.c.4064654	https://doi.org/10.6084/m9.figshare.c.4064654	Mycobacterium smegmatis	delta_egtD	mc2_155	azaguanine-dose response
Mycobacterium smegmatis_delta_mshAc_CDC1551	Growth curves generation	Plate reader Infinite 200 PRO	Tecan Life Sciences	Mycobacterium smegmatis_delta_mshAc_CDC1551_bacitracin dose response	Ba dose response curves smeg.pzfx	figshare	doi:10.6084/m9.figshare.c.4064654	https://doi.org/10.6084/m9.figshare.c.4064654	Mycobacterium smegmatis	delta_mshAc	CDC1551	bacitracin dose response
Mycobacterium smegmatis_wild type_mc2_155	Growth curves generation	Plate reader Infinite 200 PRO	Tecan Life Sciences	Mycobacterium smegmatis_wild type_mc2_155_bacitracin dose response	Ba dose response curves smeg.pzfx	figshare	doi:10.6084/m9.figshare.c.4064654	https://doi.org/10.6084/m9.figshare.c.4064654	Mycobacterium smegmatis	wild type	mc2_155	bacitracin dose response
Mycobacterium smegmatis_delta_mshA_mc2_155	Growth curves generation	Plate reader Infinite 200 PRO	Tecan Life Sciences	Mycobacterium smegmatis_delta_mshA_mc2_155_bacitracin dose response	Ba dose response curves smeg.pzfx	figshare	doi:10.6084/m9.figshare.c.4064654	https://doi.org/10.6084/m9.figshare.c.4064654	Mycobacterium smegmatis	delta_mshA	mc2_155	bacitracin dose response
Mycobacterium smegmatis_delta_egtD_mc2_155	Growth curves generation	Plate reader Infinite 200 PRO	Tecan Life Sciences	Mycobacterium smegmatis_delta_egtD_mc2_155_bacitracin dose response	Ba dose response curves smeg.pzfx	figshare	doi:10.6084/m9.figshare.c.4064654	https://doi.org/10.6084/m9.figshare.c.4064654	Mycobacterium smegmatis	delta_egtD	mc2_155	bacitracin dose response
Mycobacterium smegmatis_delta_mshAc_CDC1551	Growth curves generation	Plate reader Infinite 200 PRO	Tecan Life Sciences	Mycobacterium smegmatis_delta_mshAc_CDC1551_sulfaguanine dose response	Sul dose response smeg.pzfx	figshare	doi:10.6084/m9.figshare.c.4064654	https://doi.org/10.6084/m9.figshare.c.4064654	Mycobacterium smegmatis	delta_mshAc	CDC1551	sulfaguanine dose response
Mycobacterium smegmatis_wild type_mc2_155	Growth curves generation	Plate reader Infinite 200 PRO	Tecan Life Sciences	Mycobacterium smegmatis_wild type_mc2_155_sulfaguanine dose response	Sul dose response smeg.pzfx	figshare	doi:10.6084/m9.figshare.c.4064654	https://doi.org/10.6084/m9.figshare.c.4064654	Mycobacterium smegmatis	wild type	mc2_155	sulfaguanine dose response
Mycobacterium smegmatis_delta_mshA_mc2_155	Growth curves generation	Plate reader Infinite 200 PRO	Tecan Life Sciences	Mycobacterium smegmatis_delta_mshA_mc2_155_sulfaguanine dose response	Sul dose response smeg.pzfx	figshare	doi:10.6084/m9.figshare.c.4064654	https://doi.org/10.6084/m9.figshare.c.4064654	Mycobacterium smegmatis	delta_mshA	mc2_155	sulfaguanine dose response
Mycobacterium smegmatis_delta_egtD_mc2_155	Growth curves generation	Plate reader Infinite 200 PRO	Tecan Life Sciences	Mycobacterium smegmatis_delta_egtD_mc2_155_sulfaguanine dose response	Sul dose response smeg.pzfx	figshare	doi:10.6084/m9.figshare.c.4064654	https://doi.org/10.6084/m9.figshare.c.4064654	Mycobacterium smegmatis	delta_egtD	mc2_155	sulfaguanine dose response
