# Supplementary material for: Generation and characterization of thiol-deficient Mycobacterium tuberculosis mutants
Source: Sci Data. 2018 Sep 25;5:180184. doi: 10.1038/sdata.2018.184 (PMC6154287; doi:10.1038/sdata.2018.184)
Supplement: Supplementary file 1 [file sdata2018184-isa1.zip › a_ROS_Sao_Emani.txt]

Sample Name	Protocol REF	Parameter Value[instrument]	Parameter Value[manufacturer]	Assay Name	Raw Data File	Comment[Data Repository]	Comment[Data Record Accession]	Comment[Data Record URI]	Factor Value[treatment]
Mycobacterium tuberculosis_wild type_CDC1551	Measurement of the levels of oxidative stress	POLARstar Omega Plate Reader Spectrophotometer	BMG LABTECH	ROS levels under various drugs treatment	Treatment ROS quantification raw data.xlsx	figshare	doi:10.6084/m9.figshare.c.4064654	https://doi.org/10.6084/m9.figshare.c.4064654	drug treatment
Mycobacterium tuberculosis_wild type_CDC1551	Measurement of the levels of oxidative stress	POLARstar Omega Plate Reader Spectrophotometer	BMG LABTECH	ROS levels in the presence of Sulfaguanidine with or without para-aminobenzoic acid	effect of pB on Su.pzfx	figshare	doi:10.6084/m9.figshare.c.4064654	https://doi.org/10.6084/m9.figshare.c.4064654	sulfaguanidine treatment
