# Supplementary material for: Generation and characterization of thiol-deficient Mycobacterium tuberculosis mutants
Source: Sci Data. 2018 Sep 25;5:180184. doi: 10.1038/sdata.2018.184 (PMC6154287; doi:10.1038/sdata.2018.184)
Supplement: Supplementary file 1 [file sdata2018184-isa1.zip › a_enzyme_activity_Sao_Emani.txt]

Sample Name	Protocol REF	Parameter Value[instrument]	Parameter Value[manufacturer]	Assay Name	Raw Data File	Comment[Data Repository]	Comment[Data Record Accession]	Comment[Data Record URI]
recombinant EgtD	Investigation of the activity of EgtD and HNMT	Plate reader Infinite 200 PRO	Tecan Life Sciences	recombinant EgtD_enzymatic assays for SAM-dependent enzymes	EgtD and HNMT actvity assays.pzfx	figshare	doi:10.6084/m9.figshare.c.4064654	https://doi.org/10.6084/m9.figshare.c.4064654
recombinant HNMT	Investigation of the activity of EgtD and HNMT	Plate reader Infinite 200 PRO	Tecan Life Sciences	recombinant HNMT_enzymatic assays for SAM-dependent enzymes	EgtD and HNMT actvity assays.pzfx	figshare	doi:10.6084/m9.figshare.c.4064654	https://doi.org/10.6084/m9.figshare.c.4064654
