# Supplementary material for: Generation and characterization of thiol-deficient Mycobacterium tuberculosis mutants
Source: Sci Data. 2018 Sep 25;5:180184. doi: 10.1038/sdata.2018.184 (PMC6154287; doi:10.1038/sdata.2018.184)
Supplement: Supplementary file 1 [file sdata2018184-isa1.zip › a_susceptibility_Sao_Emani.txt]

Sample Name	Protocol REF	Parameter Value[instrument]	Parameter Value[manufacturer]	Assay Name	Raw Data File	Comment[Data Repository]	Comment[Data Record Accession]	Comment[Data Record URI]	Factor Value[genotype]	Factor Value[replicate]	Factor Value[treatment]
Mycobacterium tuberculosis_wild type_CDC1551	Susceptibility tests			Mycobacterium tuberculosis_wild type_CDC1551_Susceptibility to mild nitrosative stress	Susceptibility to RNS and ROS.xlsx	figshare	doi:10.6084/m9.figshare.c.4064654	https://doi.org/10.6084/m9.figshare.c.4064654	wild type	replicate 1,2,3, and/or 4	DETA-NO treatment 1mM
Mycobacterium tuberculosis_delta_egtA_CDC1551	Susceptibility tests			Mycobacterium tuberculosis_delta_egtA_CDC1551_Susceptibility to mild nitrosative stress	Susceptibility to RNS and ROS.xlsx	figshare	doi:10.6084/m9.figshare.c.4064654	https://doi.org/10.6084/m9.figshare.c.4064654	delta_egtA	replicate 1,2,3, and/or 4	DETA-NO treatment 1mM
Mycobacterium tuberculosis_delta_egtB_CDC1551	Susceptibility tests			Mycobacterium tuberculosis_delta_egtB_CDC1551_Susceptibility to mild nitrosative stress	Susceptibility to RNS and ROS.xlsx	figshare	doi:10.6084/m9.figshare.c.4064654	https://doi.org/10.6084/m9.figshare.c.4064654	delta_egtB	replicate 1,2,3, and/or 4	DETA-NO treatment 1mM
Mycobacterium tuberculosis_delta_egtD_CDC1551	Susceptibility tests			Mycobacterium tuberculosis_delta_egtD_CDC1551_Susceptibility to mild nitrosative stress	Susceptibility to RNS and ROS.xlsx	figshare	doi:10.6084/m9.figshare.c.4064654	https://doi.org/10.6084/m9.figshare.c.4064654	delta_egtD	replicate 1,2,3, and/or 4	DETA-NO treatment 1mM
Mycobacterium tuberculosis_delta_mshA_CDC1551	Susceptibility tests			Mycobacterium tuberculosis_delta_mshA_CDC1551_Susceptibility to mild nitrosative stress	Susceptibility to RNS and ROS.xlsx	figshare	doi:10.6084/m9.figshare.c.4064654	https://doi.org/10.6084/m9.figshare.c.4064654	delta_mshA	replicate 1,2,3, and/or 4	DETA-NO treatment 1mM
Mycobacterium tuberculosis_delta_egtAc_CDC1551	Susceptibility tests			Mycobacterium tuberculosis_delta_egtAc_CDC1551_Susceptibility to mild nitrosative stress	Susceptibility to RNS and ROS.xlsx	figshare	doi:10.6084/m9.figshare.c.4064654	https://doi.org/10.6084/m9.figshare.c.4064654	delta_egtAc	replicate 1,2,3, and/or 4	DETA-NO treatment 1mM
Mycobacterium tuberculosis_delta_egtBc_CDC1551	Susceptibility tests			Mycobacterium tuberculosis_delta_egtBc_CDC1551_Susceptibility to mild nitrosative stress	Susceptibility to RNS and ROS.xlsx	figshare	doi:10.6084/m9.figshare.c.4064654	https://doi.org/10.6084/m9.figshare.c.4064654	delta_egtBc	replicate 1,2,3, and/or 4	DETA-NO treatment 1mM
Mycobacterium tuberculosis_delta_egtDc_CDC1551	Susceptibility tests			Mycobacterium tuberculosis_delta_egtDc_CDC1551_Susceptibility to mild nitrosative stress	Susceptibility to RNS and ROS.xlsx	figshare	doi:10.6084/m9.figshare.c.4064654	https://doi.org/10.6084/m9.figshare.c.4064654	delta_egtDc	replicate 1,2,3, and/or 4	DETA-NO treatment 1mM
Mycobacterium tuberculosis_wild type_CDC1551	Susceptibility tests			Mycobacterium tuberculosis_wild type_CDC1551_Susceptibility to oxidative stress	Susceptibility to RNS and ROS.xlsx	figshare	doi:10.6084/m9.figshare.c.4064654	https://doi.org/10.6084/m9.figshare.c.4064654	wild type	replicate 1,2,3, and/or 4	Pyrogallol treatment
Mycobacterium tuberculosis_delta_egtA_CDC1551	Susceptibility tests			Mycobacterium tuberculosis_delta_egtA_CDC1551_Susceptibility to oxidative stress	Susceptibility to RNS and ROS.xlsx	figshare	doi:10.6084/m9.figshare.c.4064654	https://doi.org/10.6084/m9.figshare.c.4064654	delta_egtA	replicate 1,2,3, and/or 4	Pyrogallol treatment
Mycobacterium tuberculosis_delta_egtB_CDC1551	Susceptibility tests			Mycobacterium tuberculosis_delta_egtB_CDC1551_Susceptibility to oxidative stress	Susceptibility to RNS and ROS.xlsx	figshare	doi:10.6084/m9.figshare.c.4064654	https://doi.org/10.6084/m9.figshare.c.4064654	delta_egtB	replicate 1,2,3, and/or 4	Pyrogallol treatment
Mycobacterium tuberculosis_delta_egtD_CDC1551	Susceptibility tests			Mycobacterium tuberculosis_delta_egtD_CDC1551_Susceptibility to oxidative stress	Susceptibility to RNS and ROS.xlsx	figshare	doi:10.6084/m9.figshare.c.4064654	https://doi.org/10.6084/m9.figshare.c.4064654	delta_egtD	replicate 1,2,3, and/or 4	Pyrogallol treatment
Mycobacterium tuberculosis_delta_mshA_CDC1551	Susceptibility tests			Mycobacterium tuberculosis_delta_mshA_CDC1551_Susceptibility to oxidative stress	Susceptibility to RNS and ROS.xlsx	figshare	doi:10.6084/m9.figshare.c.4064654	https://doi.org/10.6084/m9.figshare.c.4064654	delta_mshA	replicate 1,2,3, and/or 4	Pyrogallol treatment
Mycobacterium tuberculosis_wild type_CDC1551	Susceptibility tests	POLARstar Omega Plate Reader Spectrophotometer	BMG LABTECH	Mycobacterium tuberculosis_wild type_CDC1551_Susceptibility to adverse nitrosative stress	Susceptibility to RNS and ROS.xlsx	figshare	doi:10.6084/m9.figshare.c.4064654	https://doi.org/10.6084/m9.figshare.c.4064654	wild type	3 technical replicates and 2 biological replicates	DETA-NO treatment 4mM
Mycobacterium tuberculosis_delta_egtA_CDC1551	Susceptibility tests	POLARstar Omega Plate Reader Spectrophotometer	BMG LABTECH	Mycobacterium tuberculosis_delta_egtA_CDC1551_Susceptibility to adverse nitrosative stress	Susceptibility to RNS and ROS.xlsx	figshare	doi:10.6084/m9.figshare.c.4064654	https://doi.org/10.6084/m9.figshare.c.4064654	delta_egtA	3 technical replicates and 2 biological replicates	DETA-NO treatment 4mM
Mycobacterium tuberculosis_delta_mshA_CDC1551	Susceptibility tests	POLARstar Omega Plate Reader Spectrophotometer	BMG LABTECH	Mycobacterium tuberculosis_delta_mshA_CDC1551_Susceptibility to adverse nitrosative stress	Susceptibility to RNS and ROS.xlsx	figshare	doi:10.6084/m9.figshare.c.4064654	https://doi.org/10.6084/m9.figshare.c.4064654	delta_mshA	3 technical replicates and 2 biological replicates	DETA-NO treatment 4mM
Mycobacterium tuberculosis_wild type_CDC1551	Susceptibility tests			Mycobacterium tuberculosis_wild type_CDC1551_Susceptibility within macrophages	Singles infection THP1,.xlsx	figshare	doi:10.6084/m9.figshare.c.4064654	https://doi.org/10.6084/m9.figshare.c.4064654	wild type	replicate 1 and 2	no treatment
Mycobacterium tuberculosis_delta_egtA_CDC1551	Susceptibility tests			Mycobacterium tuberculosis_delta_egtA_CDC1551_Susceptibility within macrophages	Singles infection THP1,.xlsx	figshare	doi:10.6084/m9.figshare.c.4064654	https://doi.org/10.6084/m9.figshare.c.4064654	delta_egtA	replicate 1 and 2	no treatment
Mycobacterium tuberculosis_delta_egtB_CDC1551	Susceptibility tests			Mycobacterium tuberculosis_delta_egtB_CDC1551_Susceptibility within macrophages	Singles infection THP1,.xlsx	figshare	doi:10.6084/m9.figshare.c.4064654	https://doi.org/10.6084/m9.figshare.c.4064654	delta_egtB	replicate 1 and 2	no treatment
Mycobacterium tuberculosis_delta_egtD_CDC1551	Susceptibility tests			Mycobacterium tuberculosis_delta_egtD_CDC1551_Susceptibility within macrophages	Singles infection THP1,.xlsx	figshare	doi:10.6084/m9.figshare.c.4064654	https://doi.org/10.6084/m9.figshare.c.4064654	delta_egtD	replicate 1 and 2	no treatment
Mycobacterium tuberculosis_delta_mshA_CDC1551	Susceptibility tests			Mycobacterium tuberculosis_delta_mshA_CDC1551_Susceptibility within macrophages	Singles infection THP1,.xlsx	figshare	doi:10.6084/m9.figshare.c.4064654	https://doi.org/10.6084/m9.figshare.c.4064654	delta_mshA	replicate 1 and 2	no treatment
