# Supplementary material for: Generation and characterization of thiol-deficient Mycobacterium tuberculosis mutants
Source: Sci Data. 2018 Sep 25;5:180184. doi: 10.1038/sdata.2018.184 (PMC6154287; doi:10.1038/sdata.2018.184)
Supplement: Supplementary file 1 [file sdata2018184-isa1.zip › a_aggregation_Sao_Emani.txt]

Sample Name	Protocol REF	Assay Name	Raw Data File	Comment[Data Repository]	Comment[Data Record Accession]	Comment[Data Record URI]	Factor Value[genotype]	Factor Value[replicate]
Mycobacterium tuberculosis_wild type_CDC1551	Aggregation phenotype during the stationary phase	Mycobacterium tuberculosis_wild type_CDC1551_cell aggregation_replicate 1	Cell aggreagation Replicate 1.jpeg	figshare	doi:10.6084/m9.figshare.c.4064654	https://doi.org/10.6084/m9.figshare.c.4064654	wild type	replicate 1
Mycobacterium tuberculosis_wild type_CDC1551	Aggregation phenotype during the stationary phase	Mycobacterium tuberculosis_wild type_CDC1551_cell aggregation_replicate 2	Cell aggreagation Biological Replicate 2.jpeg	figshare	doi:10.6084/m9.figshare.c.4064654	https://doi.org/10.6084/m9.figshare.c.4064654	wild type	replicate 2
Mycobacterium tuberculosis_wild type_CDC1551	Aggregation phenotype during the stationary phase	Mycobacterium tuberculosis_wild type_CDC1551_cell aggregation_replicate 3	Cell aggreagation Biological Replicate 3.jpeg	figshare	doi:10.6084/m9.figshare.c.4064654	https://doi.org/10.6084/m9.figshare.c.4064654	wild type	replicate 3
Mycobacterium tuberculosis_delta_egtE_CDC1551	Aggregation phenotype during the stationary phase	Mycobacterium tuberculosis_delta_egtE_CDC1551_cell aggregation_replicate 1	Cell aggreagation Replicate 1.jpeg	figshare	doi:10.6084/m9.figshare.c.4064654	https://doi.org/10.6084/m9.figshare.c.4064654	delta_egtE	replicate 1
Mycobacterium tuberculosis_delta_egtE_CDC1551	Aggregation phenotype during the stationary phase	Mycobacterium tuberculosis_delta_egtE_CDC1551_cell aggregation_replicate 2	Cell aggreagation Biological Replicate 2.jpeg	figshare	doi:10.6084/m9.figshare.c.4064654	https://doi.org/10.6084/m9.figshare.c.4064654	delta_egtE	replicate 2
Mycobacterium tuberculosis_delta_egtE_CDC1551	Aggregation phenotype during the stationary phase	Mycobacterium tuberculosis_delta_egtE_CDC1551_cell aggregation_replicate 3	Cell aggreagation Biological Replicate 3.jpeg	figshare	doi:10.6084/m9.figshare.c.4064654	https://doi.org/10.6084/m9.figshare.c.4064654	delta_egtE	replicate 3
